# Supplementary material for: Gene interfered-ferroptosis therapy for cancers
Source: Nat Commun. 2021 Sep 7;12:5311. doi: 10.1038/s41467-021-25632-1 (PMC8423858; doi:10.1038/s41467-021-25632-1)
Supplement: Supplementary file 4 — Source Data [file 41467_2021_25632_MOESM4_ESM.xlsx]

## Sheet: Fig.1
Fig.1c
Cell lines	MRC5	HL7702	HMEC-1	L929	GES-1	MCF12A	NIH-3T3	BGC823	HepG2	MDA-MB-453	PANC1	C-33A	SKOV3	293T	SGC7901	HT29	MGC803	HL60	WEHI-3	KYSE510	CT-26	A549	KYSE450	KG-1a	B16F10	Hepa1-6
RELA expression (2-ΔCt)	0.00256543	0.00362478	0.00466564	0.0144861	0.0113922	0.00919676	0.00938677	0.405022	0.314166	0.218189	0.325002	0.368279	0.272293	0.298957	0.266366	0.309753	0.329862	0.604837	0.295879	0.341729	0.37856	0.427856	0.433744	0.5303	0.703942	1.14349
	0.0123354	0.0115025	0.0211673	0.00308892	0.00506462	0.00874826	0.0082059	0.413934	0.26803	0.235714	0.315803	0.322543	0.27375	0.267078	0.304485	0.300615	0.325572	0.593294	0.345833	0.3734	0.493055	0.3524	0.397206	0.543438	0.700566	1.02664
	0.0235723	0.018272	0.029275	0.0130405	0.00554178	0.0103409	0.0269954	0.422851	0.250559	0.275445	0.328398	0.381909	0.280407	0.303278	0.343561	0.308035	0.303492	0.542465	0.357119	0.334503	0.402084	0.380024	0.45436	0.53702	0.665077	1.11504

## Sheet: Fig.2
Fig.2b
KG-1a
Groups	Lipofectamine	FeNP	pDM-NT	pDM-NT+FeNP	pDM-F+FeNP	pDM-L+FeNP	pDM-FL	pDM-FL+FeNP	pDCUg-NT	pDCUg-NT+FeNP	pDCUg-F+FeNP	pDCUg-L+FeNP	pDCUg-FL	pDCUg-FL+FeNP
Cell numbers	691	674	684	647	155	172	616	75	660	648	204	155	674	94
	667	616	625	674	151	137	681	104	671	661	260	185	683	98
	631	630	621	640	160	144	656	80	684	685	203	175	666	103
HepG2
Groups	Lipofectamine	FeNP	pDM-NT	pDM-NT+FeNP	pDM-F+FeNP	pDM-L+FeNP	pDM-FL	pDM-FL+FeNP	pDCUg-NT	pDCUg-NT+FeNP	pDCUg-F+FeNP	pDCUg-L+FeNP	pDCUg-FL	pDCUg-FL+FeNP
Cell numbers	678	667	690	658	275	258	678	86	699	671	203	156	693	76
	686	672	696	691	218	232	696	90	687	689	184	191	693	75
	697	671	681	689	222	229	691	65	684	690	198	184	686	77
HL7702
Groups	Lipofectamine	FeNP	pDM-NT	pDM-NT+FeNP	pDM-FL	pDM-FL+FeNP	pDM-FL+FeNP+TNF-α	pDCUg-NT	pDCUg-NT+FeNP	pDCUg-FL	pDCUg-FL+FeNP	pDCUg-FL+FeNP+TNF-α
Cell numbers	610	600	597	588	616	613	40	629	595	609	611	52
	590	596	587	612	590	619	46	610	614	602	617	55
	619	600	613	619	590	600	50	609	610	616	599	58
MRC-5
Groups	Lipofectamine	FeNP	pDM-NT	pDM-NT+FeNP	pDM-FL	pDM-FL+FeNP	pDM-FL+FeNP+TNF-α	pDCUg-NT	pDCUg-NT+FeNP	pDCUg-FL	pDCUg-FL+FeNP	pDCUg-FL+FeNP+TNF-α
Cell numbers	510	511	509	509	500	505	30	499	506	507	519	32
	508	510	520	512	510	509	36	520	514	512	511	40
	520	508	518	508	518	514	29	498	510	500	510	39
Fig.2c
KG-1a
Groups	Lipofectamine	FeNP	pDM-NT	pDM-NT+FeNP	pDM-F+FeNP	pDM-L+FeNP	pDM-FL	pDM-FL+FeNP	pDCUg-NT	pDCUg-NT+FeNP	pDCUg-F+FeNP	pDCUg-L+FeNP	pDCUg-FL	pDCUg-FL+FeNP
Cell death (%)	2.12	2.47	3.54	2.87	63.39	53.13	3	83.09	4.34	3.16	60.86	57.79	3.23	81.2
	2.59	2.5	3.38	4.47	51.45	53.75	4.56	87.99	3.39	4.41	57.78	54.03	4.45	80.04
	2.77	3.55	2.94	3.42	50.37	50.08	3.29	80.54	3.01	3.48	56.11	54.63	3.52	86.53
HepG2
Groups	Lipofectamine	FeNP	pDM-NT	pDM-NT+FeNP	pDM-F+FeNP	pDM-L+FeNP	pDM-FL	pDM-FL+FeNP	pDCUg-NT	pDCUg-NT+FeNP	pDCUg-F+FeNP	pDCUg-L+FeNP	pDCUg-FL	pDCUg-FL+FeNP
Cell death (%)	3.25	4	3.28	3.87	54.48	51.78	4.01	74.24	3.72	5.03	53.25	51.89	3.7	72.43
	2.98	3.53	6.09	4.44	61.47	60.73	4.06	78.05	5.41	4.83	59.77	53.02	4.05	76.05
	3.56	2.51	5.64	3.02	60.44	58.97	3.59	80.56	6.01	3.62	53.01	61.12	3.72	78.52
HL7702
Groups	Lipofectamine	FeNP	pDM-NT	pDM-NT+FeNP	pDM-FL	pDM-FL+FeNP	pDM-FL+FeNP+TNF-α	pDCUg-NT	pDCUg-NT+FeNP	pDCUg-FL	pDCUg-FL+FeNP	pDCUg-FL+FeNP+TNF-α
Cell death (%)	2.2	2.61	2.14	3.48	2.33	5.39	81.1	2.34	4.57	3.52	4.07	80.11
	3.62	2.54	5.43	4.01	3.75	4.58	78.89	4.03	3.79	5.13	4.45	85.09
	2.81	4.51	3.42	3.17	5.19	3.09	80.5	5.02	3.93	3.23	4.51	77.96
MRC-5
Groups	Lipofectamine	FeNP	pDM-NT	pDM-NT+FeNP	pDM-FL	pDM-FL+FeNP	pDM-FL+FeNP+TNF-α	pDCUg-NT	pDCUg-NT+FeNP	pDCUg-FL	pDCUg-FL+FeNP	pDCUg-FL+FeNP+TNF-α
Cell death(%)	1.99	3	3.15	3.56	3.06	4.47	75.81	2.57	3.49	3.7	4.41	80.38
	2.07	2.01	3.09	3.49	3.45	2.56	72.09	4.43	3.82	3.18	2.45	74.07
	2.75	3.31	4.42	4.51	4.08	3.29	78.48	5.42	3.14	4.03	3.52	80.55

## Sheet: Fig.3
Fig.3a
KG-1a								HL60
Groups	Lipofectamine	FeNP	pDM-NT+FeNP	pDCUg-NT+FeNP	pDM-FL+FeNP	pDCUg-FL+FeNP		Groups	Lipofectamine	FeNP	pDM-NT+FeNP	pDCUg-NT+FeNP	pDM-FL+FeNP	pDCUg-FL+FeNP
FPN mRNA expession	0.957612	1.08254	0.976791	1.05197	0.57623	0.393551		FPN mRNA expession	0.987743	1.07975	1.06265	0.977734	0.314358	0.416905
	1.05013	1.00117	1.08071	1.05844	0.486591	0.386839			1.10215	0.910326	1.1349	1.12238	0.285104	0.434034
	1.00205	1.05694	1.06367	1.00994	0.446128	0.42804			1.01755	1.03135	1.01913	1.06812	0.34389	0.425383
LCN2 mRNA expession	0.901808	0.96105	1.10101	1.10699	0.41064	0.31456		LCN2 mRNA expession	0.886728	1.0673	1.12155	1.12312	0.392346	0.362585
	1.10534	1.06011	1.08099	1.01091	0.350165	0.321641			1.12024	1.16197	1.00467	0.99288	0.348148	0.388337
	0.96105	1.07192	0.900174	1.04803	0.379471	0.396744			1.00954	1.03767	1.01913	1.06812	0.396113	0.375241
Ct values of Cas13a mRNA	0	0	0	27.2767	0	28.9444		Ct values of Cas13a mRNA	0	0	0	29.6811	0	26.6621
	0	0	0	29.9475	0	29.1805			0	0	0	27.9037	0	28.404
	0	0	0	28.9163	0	29.707			0	0	0	26.3866	0	27.8329
HepG2								HL7702
Groups	Lipofectamine	FeNP	pDM-NT+FeNP	pDCUg-NT+FeNP	pDM-FL+FeNP	pDCUg-FL+FeNP		Groups	Lipofectamine	FeNP	pDM-NT+FeNP	pDCUg-NT+FeNP	pDM-FL+FeNP	pDCUg-FL+FeNP
FPN mRNA expession	1.06489	1.07144	1.13207	0.906768	0.444988	0.330797		FPN mRNA expession	1.07213	0.966287	1.08051	1.05179	1.04885	1.02783
	1.10075	0.900065	1.0414	1.12167	0.473749	0.434831			1.10044	0.900854	1.02578	0.966667	1.17961	1.09115
	1.00104	1.03177	1.04316	1.02009	0.459143	0.366344			0.90101	1.12057	0.995016	1.10819	1.11231	1.09636
LCN2 mRNA expession	0.927561	1.07846	1.08423	1.06919	0.303388	0.406169		LCN2 mRNA expession	1.00213	1.06633	1.08885	1.01421	0.972494	1.00242
	1.05106	1.04563	1.09667	0.959436	0.483169	0.37646			1.10126	0.90139	0.934965	1.0298	1.13491	0.989223
	1.03009	1.02574	1.08457	1.06058	0.357228	0.340413			0.970022	1.2053	1.00898	1.05619	1.05057	1.03092
Ct values of Cas13a mRNA	0	0	0	25.033	0	28.7608		Ct values of Cas13a mRNA	0	0	0	0	0	0
	0	0	0	27.5878	0	25.3247			0	0	0	0	0	0
	0	0	0	25.8641	0	26.3867			0	0	0	0	0	0
Fig.3b
Order	Sample
1	Lipofectamine
2	FeNP
3	pDM-NT+FeNP
4	pDCUg-NT+FeNP
5	pDM-FL+FeNP
6	pDCUg-FL+FeNP
KG-1a
Groups	Lipofectamine	FeNP	pDM-NT+FeNP	pDCUg-NT+FeNP	pDM-FL+FeNP	pDCUg-FL+FeNP
FPN expression (FPN/GAPDH)	0.0781792	0.0803697	0.0802796	0.0747149	0.00453391	0.00617792
	0.0824742	0.0814456	0.0757385	0.0774858	0.00659227	0.00610246
	0.0731105	0.0795817	0.0821394	0.0851322	0.00880743	0.00415282
LCN2 expression (LCN2/GAPDH)	0.132578	0.141866	0.133232	0.146253	0.00870511	0.0118355
	0.125842	0.127887	0.128177	0.11617	0.00640343	0.00534768
	0.141451	0.12218	0.152722	0.143531	0.00547489	0.0123558
HL60
Groups	Lipofectamine	FeNP	pDM-NT+FeNP	pDCUg-NT+FeNP	pDM-FL+FeNP	pDCUg-FL+FeNP
FPN expression (FPN/GAPDH)	0.0732018	0.0832212	0.0749599	0.0906705	0.00267782	0.00719222
	0.0818605	0.088988	0.0827599	0.0829925	0.00539568	0.00430185
	0.0906801	0.0730949	0.0882801	0.0807629	0.00668168	0.00255537
LCN2 expression (LCN2/GAPDH)	0.124125	0.116641	0.117175	0.131012	0.0125125	0.00950324
	0.132744	0.144824	0.141978	0.126108	0.00773381	0.00806596
	0.135791	0.119739	0.11758	0.125746	0.0083682	0.011925
HepG2
Groups	Lipofectamine	FeNP	pDM-NT+FeNP	pDCUg-NT+FeNP	pDM-FL+FeNP	pDCUg-FL+FeNP
FPN expression (FPN/GAPDH)	0.0753534	0.0895522	0.0767364	0.0770929	0.00320154	0.00477479
	0.0814043	0.0840505	0.0823801	0.0763877	0.00712725	0.00945017
	0.0823658	0.0759525	0.0777259	0.080756	0.00738933	0.0083181
LCN2 expression (LCN2/GAPDH)	0.102294	0.120958	0.120564	0.100426	0.0089643	0.00811714
	0.132705	0.128391	0.122131	0.130148	0.00895949	0.00802405
	0.127742	0.114507	0.121839	0.131735	0.00928895	0.00853748
Fig.3c
KG-1a
Groups	Lipofectamine	FeNP	pDM-NT+FeNP	pDCUg-NT+FeNP	pDM-FL+FeNP	pDCUg-FL+FeNP
Mean Fl (a.u.)	0.73	1.18	1.8	1.82	12.92	11.55
	1.03	2.01	2	1.65	10.98	12.21
	0.98	1.98	1.78	1.87	11.02	11.82
HepG2
Groups	Lipofectamine	FeNP	pDM-NT+FeNP	pDCUg-NT+FeNP	pDM-FL+FeNP	pDCUg-FL+FeNP
Mean Fl (a.u.)	0.25	1.37	1.36	0.53	12.07	11.37
	0.54	0.61	0.95	1.15	9.86	10.4
	0.87	1.06	1.08	1.27	10.13	9.98
HL7702
Groups	Lipofectamine	FeNP	pDM-NT+FeNP	pDCUg-NT+FeNP	pDM-FL+FeNP	pDCUg-FL+FeNP	pDM-FL+FeNP+TNF-α	pDCUg-FL+FeNP+TNF-α
Mean Fl (a.u.)	0.38	0.45	0.49	0.46	0.52	0.54	9.57	8.32
	0.72	0.85	0.68	0.45	0.78	0.64	9.88	10.45
	0.81	1.18	0.88	0.37	0.56	0.62	10	10.23
MRC-5
Groups	Lipofectamine	FeNP	pDM-NT+FeNP	pDCUg-NT+FeNP	pDM-FL+FeNP	pDCUg-FL+FeNP	pDM-FL+FeNP+TNF-α	pDCUg-FL+FeNP+TNF-α
Mean Fl (a.u.)	0.53	1.1	1.24	1.72	1.06	1.74	8.69	8.11
	0.43	0.91	0.93	0.95	0.98	1.64	8.88	9.4
	0.68	1.14	0.83	1.17	0.96	0.9	9.56	9.23
Fig.3d
KG-1a
Groups	Lipofectamine	FeNP	pDM-NT+FeNP	pDCUg-NT+FeNP	pDM-FL+FeNP	pDCUg-FL+FeNP
Iron content (pg/cell)	0.091667	0.81816	0.715502	0.912817	5.56215	5.81933
	0.091062	0.761346	0.903254	0.568828	6.54152	6.5754
	0.101649	0.829065	0.761826	0.746424	6.29675	6.20261
HepG2
Groups	Lipofectamine	FeNP	pDM-NT+FeNP	pDCUg-NT+FeNP	pDM-FL+FeNP	pDCUg-FL+FeNP
Iron content (pg/cell)	0.315418	1.07994	1.04312	1.19529	8.22412	7.65784
	0.289289	1.11315	1.24037	1.07145	8.06594	7.5923
	0.280514	1.13338	1.15434	0.952223	8.04607	8.05233
HL7702
Groups	Lipofectamine	FeNP	pDM-NT+FeNP	pDCUg-NT+FeNP	pDM-FL+FeNP	pDCUg-FL+FeNP	pDM-FL+FeNP+TNF-α	pDCUg-FL+FeNP+TNF-α
Iron content (pg/cell)	0.045293	0.533959	0.599717	0.476495	0.407069	0.545134	4.38718	4.66691
	0.065849	0.557191	0.423168	0.429778	0.549309	0.469251	4.99735	4.5335
	0.063015	0.530556	0.364591	0.499917	0.500577	0.459076	4.27044	4.47845
MRC-5
Groups	Lipofectamine	FeNP	pDM-NT+FeNP	pDCUg-NT+FeNP	pDM-FL+FeNP	pDCUg-FL+FeNP	pDM-FL+FeNP+TNF-α	pDCUg-FL+FeNP+TNF-α
Iron content (pg/cell)	0.068665	0.511287	0.473149	0.626577	0.529914	0.459957	3.94984	3.88437
	0.047804	0.502848	0.515852	0.5289	0.453845	0.517689	3.82479	4.05913
	0.062935	0.505345	0.503579	0.48938	0.5465	0.521897	3.76509	4.29168

## Sheet: Fig.4
Fig.4a
HepG2
Groups	Lip+DMSO	lip+Fer-1	lip+lipro-1	lip+DFO	lip+NAC	lip+ZVAD	lip+Nec1s	lip+BA1	lip+Fer-1+DFO+NAC	pDM-NT+FeNP+DMSO	pDM-NT+FeNP+Fer-1	pDM-NT+FeNP+lipro-1	pDM-NT+FeNP+DFO	pDM-NT+FeNP+NAC	pDM-NT+FeNP+ZVAD	pDM-NT+FeNP+Nec1s	pDM-NT+FeNP+BA1	pDM-NT+FeNP+Fer-1+DFO+NAC	pDM-FL+FeNP+DMSO	pDM-FL+FeNP+Fer-1	pDM-FL+FeNP+lipro-1	pDM-FL+FeNP+DFO	pDM-FL+FeNP+NAC	pDM-FL+FeNP+ZVAD	pDM-FL+FeNP+Nec1s	pDM-FL+FeNP+BA1	pDM-FL+FeNP+Fer-1+DFO+NAC
% Cell number	99.7352	99.7013	104.979	99.4991	102.401	104.403	91.893	98.5984	99.5992	101	101.501	101.3	100.3	100.4	99.5992	100.3	100.4	91.4926	34.3467	53.2619	49.2587	61.8689	55.9641	35.6502	35.4476	34.4468	79.9834
	99.9338	97.6148	92.4468	98.121	98.2199	106.131	99.9011	100.593	100.099	99.7033	91.8907	101.879	98.8133	102.077	100.396	97.8243	98.9122	98.4177	32.6537	51.1467	48.4766	59.8493	53.2235	40.4441	35.2249	33.5437	81.6059
	100.331	103.564	101.287	98.6141	99.3071	103.564	99.1091	100.099	99.4061	98.8121	99.3071	100.594	100.891	106.83	101.98	100.297	99.505	100.099	34.5669	56.4439	54.0681	60.9975	53.6722	36.5164	34.6658	34.4679	79.4099
Fig.4c
HepG2
Groups	Lip+DMSO	lip+Fer-1	lip+lipro-1	lip+DFO	lip+NAC	lip+ZVAD	lip+Nec1s	lip+BA1	lip+Fer-1+DFO+NAC	pDM-NT+FeNP+DMSO	pDM-NT+FeNP+Fer-1	pDM-NT+FeNP+lipro-1	pDM-NT+FeNP+DFO	pDM-NT+FeNP+NAC	pDM-NT+FeNP+ZVAD	pDM-NT+FeNP+Nec1s	pDM-NT+FeNP+BA1	pDM-NT+FeNP+Fer-1+DFO+NAC	pDM-FL+FeNP+DMSO	pDM-FL+FeNP+Fer-1	pDM-FL+FeNP+lipro-1	pDM-FL+FeNP+DFO	pDM-FL+FeNP+NAC	pDM-FL+FeNP+ZVAD	pDM-FL+FeNP+Nec1s	pDM-FL+FeNP+BA1	pDM-FL+FeNP+Fer-1+DFO+NAC
Ratio 590 /510 nm	15.547	13.5419	12.5407	13.2764	13.0977	13.9535	15.3673	15.6425	14.2145	14.6031	14.9973	14.147	14.7218	13.0982	13.1119	12.2772	14.0849	13.9225	0.096744	4.73731	5.15339	4.99118	5.21053	0.096225	0.123197	0.101577	10.1526
	12.6037	13.4478	14.8131	15.1216	14.4971	14.2351	15.2041	13.4838	14.3539	13.6997	15.9136	15.4375	16.2224	14.3335	14.4017	14.7639	13.5014	14.3312	0.113173	4.71295	5.22852	4.91143	5.20276	0.123175	0.138521	0.121231	10.0013
	13.3194	14.1556	15.1491	15.0175	14.6833	14.4584	13.401	14.7203	15.0135	14.4288	13.4431	14.706	13.1573	15.5335	13.7907	15.0339	14.9409	15.5448	0.124508	4.42295	5.51301	5.17787	4.90831	0.131257	0.145799	0.138025	10.5777
Fig.4e
Number of colonies
HepG2
	Lip			pDM-NT+FeNP			pDM-FL+FeNP
DMSO	120	122	158	118	119	127	0	0	1
Fer-1	122	126	142	116	119	123	39	39	41
FDN	122	131	130	119	120	121	81	82	87
MDA-MB-453
	Lip			pDM-NT+FeNP			pDM-FL+FeNP
DMSO	94	97	111	98	99	102	0	2	3
Fer-1	92	101	103	88	96	113	30	34	38
FDN	97	99	102	95	97	103	66	74	82

## Sheet: Fig.5
Fig.5b
Body weght(g)
Time(day)	PBS									rAAV-DM-NT+FeNP									rAAV-DM-FL+FeNP+NAC									rAAV-DM-FL+FeNP
0d	16.4	17.2	18.1	16.6	19	16.2	16	16.5	17.1	16.6	17.3	16.3	18.3	16.6	17.3	17.2	17.1	16.2	15.7	16.5	17.7	18.3	17.8	17.6	16.7	17.5	16.7	16	16.8	16.3	17.8	17.1	17	17.8	16.6	17.7
1d	19	17.1	18	17.6	16.2	16.5	17.2	15.6	17.2	16.8	17.5	18.7	15.9	16.6	17.7	17.3	17.2	16.3	16.7	17.5	17.1	16.8	16.3	17.8	16.6	17.7	16.3	16.2	17.1	16.2	18.7	16.3	16.7	17.3	17.1	17.9
2d	20.1	17.7	18	15.6	16.6	17	17.4	16.5	16.7	17.3	17.1	17.2	16.1	16.4	17.5	17.1	17.7	16.7	17	18.1	17.3	16.3	16.8	18.2	17.1	17.7	16.8	16.1	16.7	16.2	17.8	17.1	17	16.7	17.3	17.2
3d	16.4	17	18.4	18.1	17	18.2	16.2	17.1	16.9	17.1	17.4	16.9	16.3	18.2	17.1	17.5	17.2	16.2	15.6	17.8	17.1	17.1	16.2	18.5	16.8	18.1	16.1	16.2	17.1	16.7	18.3	17.8	16.6	16.1	17	17.3
4d	17	17.4	18.7	16.6	19	17	17.1	16.2	17.3	17.4	17.1	16.8	16.2	16.3	17.4	18.5	17.2	16.2	16.6	18.3	16.8	16.1	17.8	18.2	17.1	17.2	17.3	15.5	18.1	16.8	18.1	16.8	15.6	16.8	17	17.2
5d	16.1	17.5	19.2	15.6	16.7	17.2	17.8	16	17.4	16.7	17.7	17.1	16.5	17.4	18.3	17.1	17.9	17.3	16.1	16.8	16.5	16.3	19.1	18.3	16.1	17.8	16.3	15.1	18.8	17.5	18.8	17.3	16.5	16.8	17.1	17.3
6d	15.1	14.6	19.4	17.9	17.8	17.1	18.8	16.6	16.4	17.1	16.8	18.3	16.8	17.7	16.5	17.3	17.6	16.8	17.8	18.8	16.1	15.8	17.8	17.3	16.5	18.8	16.5	15.6	16.6	16.8	18.3	17.1	17.7	17.3	17.8	17.2
7d	15.6	18.2	17.4	15.8	18.2	17.4	18.6	17.5	15.4	17.5	19.1	16.8	14.7	18.4	16.9	17.1	16.3	16	18.9	19	14.5	17.8	17.2	16.7	15.5	18.5	16.5	15.6	17.6	17	18.1	17.9	18.7	17.1	17.2	17.4
8d	20	17.2	19.2	16.2	16.9	14.7	15.3	18.1	18.9	17.1	15.8	18.9	17	16.1	17.2	18.4	17.9	18.5	16.6	19.1	17.9	18.3	18.1	15.1	17.8	18.1	17	16.5	14.8	17.8	18.3	17.2	17.3	18.7	19	17.6
9d	17.8	16.1	17	18.7	16.2	15.2	15.3	20	17.7	16.3	18.8	18.6	17.6	17	16.8	16.1	19.7	17.2	19	17.4	17.1	17.8	15.8	16.6	17.8	17.8	18.8	17.7	17.2	16.5	19	17.5	15.3	19.3	17.4	19.1
10d	16.9	16.2	17.7	16.2	17.1	19.3	17.4	17.2	17.4	15.2	16	18.1	17.6	18	19.9	15.9	16.7	18.3	17	18.1	16.8	16.2	16.2	18.2	18.6	18.8	17.9	16.7	18.7	17.4	16.6	17.4	17.1	17.3	18.5	17.8
11d	16.3	17.1	17	17.8	18.7	17.2	18	16.7	17.9	18	16.8	19.8	17.8	18.2	16.7	16.5	17	16.6	16.4	18	17.6	16.7	18.3	16.5	17.1	17.2	18.2	17.6	16.9	17.1	17.1	16.8	18.2	18.8	16.9	17.4
12d	18.2	17.2	17.6	16.7	17.8	16.3	17.5	17.4	17.6	17.1	18.1	17.9	16	18.4	19.7	16.7	16.3	17.3	18.2	17.2	16.2	18.8	16.2	17.7	17.6	18.3	17.2	17.4	17.1	17.4	16.7	17.5	17.4	16.5	18.5	18.7
13d	17.5	17.7	17.5	18.3	16.5	17.1	16.8	18	15.9	16.3	17	18	16.2	17.3	18.7	18.1	17.4	18.9	17	18.1	16.8	17.2	18.2	15.9	18.6	16.8	18.2	17.1	16.5	18.2	17.9	17.6	17.8	17.8	16.5	18.3
14d	17.6	18.7	16.5	17.3	18.5	18.2	17.8	17.3	17.5	17.3	18	17.1	18.2	16.3	16.7	17.4	19.1	16.7	18.9	17.6	18.3	18.7	18.9	17.4	17.9	18.6	16	17.4	17.6	19.2	16.9	17.1	17.5	16.5	18.5	18.2
Fig.5c
Tumor size (mm3)
	PBS			rAAV-DM-NT+FeNP			rAAV-DM-NT+FeNP+NAC			rAAV-DM-FL+FeNP
Time(day)	Mean	SD	N	Mean	SD	N	Mean	SD	N	Mean	SD	N
0d	0	0	9	0	0	9	0	0	9	0	0	9
1d	0	0	9	0	0	9	0	0	9	0	0	9
2d	0	0	9	0	0	9	0	0	9	0	0	9
3d	16.6389	4.60148	9	16.9444	6.58333	9	18.5556	5.85472	9	17	3	9
4d	31.8889	8.89093	9	30.7361	11.1832	9	30.1667	8.38526	9	31.1806	13.3011	9
5d	72.3333	19.4772	9	71.5139	12.9865	9	72.1389	16.4843	9	70.4306	16.1171	9
6d	123.597	20.5025	9	118.722	16.0971	9	122.5	16.4891	9	121.667	18.116	9
7d	176.694	47.9358	9	173.944	48.7586	9	171.181	34.4224	9	174.75	38.9021	9
8d	448	94.9816	9	451.889	167.679	9	270.222	75.0658	9	162.764	37.644	9
9d	825.444	147.811	9	813.056	154.357	9	414.333	61.8531	9	138.111	22.982	9
10d	1013.06	223.8	9	945	137.587	9	548.667	69.6393	9	131.167	28.8693	9
11d	1226.44	203.696	9	1094.61	210.87	9	671.278	101.388	9	130.833	38.779	9
12d	1422.94	251.088	9	1271.17	218.458	9	739.722	183.901	9	118.333	33.9273	9
13d	1756.83	417.803	9	1591.44	349.308	9	890.444	220.959	9	102.389	24.2819	9
14d	2276.17	718.226	9	1860.06	405.019	9	1095.44	308.077	9	95.8333	37.4241	9
Fig.5e
Tumor weight (g)
PBS	rAAV-DM-NT+FeNP	rAAV-DM-FL+FeNP+NAC	rAAV-DM-FL+FeNP
2.0186	1.2635	0.7883	0.0798
1.1752	1.3379	0.7533	0.0459
1.3492	1.2142	0.5965	0.1317
1.5972	1.2202	0.7573	0.1042
1.6075	1.4705	0.9465	0.0839
0.9225	0.9502	0.6577	0.0683
1.9907	0.9286	0.7493	0.0351
1.5617	1.7927	0.6996	0.0731
1.7219	1.0194	0.872	0.1235
Fig.5g
Spleen weight (g)
PBS	rAAV-DM-NT+FeNP	rAAV-DM-FL+FeNP+NAC	rAAV-DM-FL+FeNP
0.1937	0.1345	0.1235	0.0789
0.1918	0.1426	0.1423	0.0456
0.1564	0.1285	0.1021	0.0523
0.1856	0.1146	0.1138	0.0628
0.1523	0.0745	0.1325	0.0423
0.1056	0.1289	0.1217	0.0389
0.1125	0.1321	0.1428	0.0745
0.1324	0.1223	0.1356	0.0624
0.1425	0.1122	0.1296	0.0545
Fig.5i
Body weght(g)
Time(day)	PBS										rAAV-DM-NT+FeNP										rAAV-DM-FL+FeNP+NAC										rAAV-DM-FL+FeNP
0d	19.8	17	19	16	16.7	14.5	15.1	17.9	18.7	16.5	16.8	15.5	18.6	16.7	15.8	16.9	18.1	17.6	18.2	17.5	16.3	18.8	18.6	18	17.8	14.8	17.5	17.8	16.7	15.5	16.2	14.5	17.5	18	16.9	17	18.4	18.7	17.3	17.5
1d	17.6	15.9	16.8	18.5	16	15	15.1	19.8	17.5	16.8	15	18.5	18.3	17.3	16.7	17.5	15.8	19.4	16.9	17	18.7	17.1	16.8	17.5	15.5	16.3	17.5	17.5	18.5	16.8	17.4	16.9	16.2	18.7	17.2	15	19	17.1	18.8	16.5
2d	16.7	16	17.5	16	16.9	19.1	17.2	17	17.2	17.1	15.9	15.7	17.8	17.3	17.7	19.6	15.6	16.4	18	16.9	17.4	17.3	18	19.4	16.6	17.1	17.6	18.3	15.7	16.5	16.4	18.4	17.1	16.3	17.1	16.8	17	18.2	17.5	16.4
3d	16.1	16.9	16.8	17.6	18.5	17	17.8	16.5	17.7	17.5	17.7	16.5	19.5	17.5	17.9	16.4	16.2	16.7	16.3	18	16.1	17.7	17.3	16.4	18	16.2	16.8	16.9	17.9	17.1	17.3	16.6	16.8	16.8	16.5	17.9	18.5	16.6	17.1	16.5
4d	18	17	17.4	16.5	17.6	16.1	17.3	17.2	17.4	16.8	16.8	17.8	17.6	15.7	18.1	19.4	16.4	16	17	16.3	17.9	16.9	15.9	18.5	15.9	17.4	17.3	18	16.9	16.8	17.1	16.8	17.1	16.4	17.2	17.1	16.2	18.2	18.4	16.4
5d	17.3	17.5	17.3	18.1	16.3	16.8	16.6	17.8	15.7	15.9	16	16.7	16.7	15.9	16	18.4	17.8	17.1	18.6	16.7	16.7	17.8	16.5	16.9	17.9	17.9	18.3	16.5	15.6	17.6	16.8	16.2	17.9	17.6	17.3	17.5	17.5	16.2	18	17.6
6d	17.3	18.5	16.3	17.1	16.3	17.8	16.6	16.8	17.7	16.7	16.3	17.7	16.7	17.9	16	16.4	17.8	16.1	18.6	17.4	16.7	17.8	16.5	15.9	15.9	17.9	18.3	18.5	17.6	16.3	16.8	17.5	17.5	16.6	17.3	17.9	16.2	18.2	18	16.9
7d	15.6	15.5	18	17	17.1	17.3	17.9	18.7	16.5	17.4	16.1	18.5	18.5	18.3	18.6	15.3	15.8	17.2	16.7	15.4	18.2	17.4	17.8	17.7	16.9	17.5	17.2	16.7	17.1	18.3	17.2	18.3	19.3	16.5	17.5	16.3	17.2	18.1	19.2	16.5
8d	19.2	19.1	19.5	18.1	16.7	16.9	17	15.9	15.1	15.9	17.7	17.8	16.9	15.8	17	18.2	15.7	16	15.6	16.7	17.6	17.1	16.7	16.1	16.1	17.9	15.9	17.6	18.1	17.8	19.8	16.7	19.2	15.3	16.8	17	18.4	15.9	16.5	18.9
9d	16.8	15.6	16.3	16.6	18.6	20	16.9	16.2	16.6	17.6	15	17.5	17.7	16.1	18.2	17.7	15.6	18	17.1	17.5	17.6	17.5	17.2	17.3	16.2	16.5	16.9	18.8	17.3	17.1	16.3	20.4	17.4	16.6	16.5	17.1	18.9	19.7	18	16.5
10d	16.6	19.9	15.9	16.5	16	16.7	18	16.6	15.6	18.7	18.3	17.6	16.9	17.2	15.2	16.5	16.5	16.3	15.8	18	17.2	17.6	18.3	16.8	16.5	16.6	16.1	17.9	16.5	17.2	17.1	16.7	16.9	18.9	17.4	15.9	16.9	17.8	16.6	17.6
11d	16.7	16.3	18.2	17.5	16.3	16	19	17.5	17.3	18	16.9	16.6	16.9	18	16.9	16.5	17.4	16.9	15.9	18.5	17.6	18.5	17.2	17.4	17.8	18.6	18	19.1	16.4	17.9	16.5	17.5	14.5	18.6	16.3	16.9	17.1	17.9	16.9	18
12d	18.1	16.4	16.8	17.6	16.6	17	18.4	18.1	16.5	17.8	16.4	16.6	17.9	16.4	16.3	17.5	16	18.3	16.8	17.5	17	17.6	18.1	15.7	18.4	17.5	18.1	18.2	17.9	16.9	16.4	17.5	17.1	17.7	16.6	16.9	17.4	18.4	18.6	17.5
13d	16.8	17.5	17.4	17.6	18.1	17.3	16.9	17.8	17.3	18.6	16.9	17.8	16.9	17.6	16.9	18.1	17.4	16.9	18.5	18	17.7	16.7	17.1	16.8	17.8	18.3	17.8	17.7	16.9	18	18.3	16.2	17.3	17.8	18	17.2	16.8	19.4	16.5	17.8
14d	17	16.9	17.1	17.9	17.6	18.2	17.3	18.3	18	17.5	17.1	18.1	17.7	16.8	18	18	18.7	18.1	17.1	17.9	17.5	18.2	17.9	17.9	16	16.8	16.5	19	18.5	18.4	18.8	17.9	16.4	16.7	17.4	16.1	17.6	17.7	16.9	17.5
Fig.5j
Tumor size (mm3)
	PBS			rAAV-DM-NT+FeNP			rAAV-DM-NT+FeNP+NAC			rAAV-DM-FL+FeNP
Time(day)	Mean	SD	N	Mean	SD	N	Mean	SD	N	Mean	SD	N
0d	0	0	10	0	0	10	0	0	10	0	0	10
1d	0	0	10	0	0	10	0	0	10	0	0	10
2d	0	0	10	0	0	10	0	0	10	0	0	10
3d	17.875	7.64421	10	17.3	3.30152	10	17.425	4.76977	10	17.75	4.25735	10
4d	30.9	15.4665	10	32.45	13.5163	10	31.95	9.71096	10	31.15	9.01942	10
5d	75.45	29.077	10	74.3875	10.9805	10	77.65	20.1385	10	74.1625	24.5743	10
6d	129.45	25.0671	10	127.95	38.6857	10	129.7	39.7053	10	127.25	29.9632	10
7d	145.05	29.1342	10	148.1	40.0672	10	155.75	33.7377	10	148.4	41.1068	10
8d	395.2	66.4907	10	382.45	51.597	10	237.35	66.9453	10	134.3	26.9477	10
9d	790.15	137.888	10	727.35	132.823	10	398.6	80.5384	10	120.9	23.63	10
10d	1073.1	158.002	10	1020	173.361	10	613.85	168.709	10	104.65	23.0592	10
11d	1389.65	258.113	10	1226.55	193.381	10	778.15	192.664	10	93	22.7633	10
12d	1574.17	193.412	9	1369.3	223.906	10	903.55	150.903	10	80.7	28.7906	10
13d	1666.64	199.912	7	1515.25	251.584	10	1093.8	176.952	10	71.85	23.941	10
14d	1813.5	85.7365	3	1690.64	156.422	10	1213.5	220.339	10	54.3	18.7145	10
Fig.5k
Percent survival (%)
Day	PBS	rAAV-DM-NT+FeNP	rAAV-DM-FL+FeNP+NAC	rAAV-DM-FL+FeNP
12	1
13	1
13	1
14	1
14	1
14	1
14	1
15	1
15	1
16	1
14		1
14		1
14		1
15		1
15		1
15		1
16		1
16		1
16		1
17		1
15			1
16			1
16			1
17			1
17			1
17			1
18			1
18			1
18			1
20			1
41				1
42				1
45				1
52				1
56				1
85				1
250				0
250				0
250				0
250				0

## Sheet: Fig.6
Fig.6b
Body weght(g)
Time(day)	rAAV-DM-NT+FeNP										rAAV-DM-FL+FeNP
0d	16.3	15.8	15	15.4	17.3	16	17.8	17.3	15.4	16.9	15.7	17.6	16.3	18.1	17.6	16.3	18.1	17.6	15.7	17.2
1d	16.4	15.8	15.6	17.5	17.6	16.2	16.8	17.5	17	16	17.8	17.9	16.5	17.1	17.9	16.5	17.1	17.8	17.3	16.3
2d	17	16.5	17.3	15.3	16.2	17.6	15.8	17.7	16.9	17.2	15.6	16.5	17.9	16.1	16.5	17.9	16.1	18	17.2	17.5
3d	15.9	15.8	17.7	16.6	16.6	15.3	15.2	17.3	17.3	17.3	16.9	16.9	15.6	15.5	16.9	15.6	15.5	17.6	17.5	17.1
4d	17.8	15	18.3	15.4	15.8	16.3	17	16.5	15.5	16.5	15.7	16.1	16.6	17.3	16.1	16.6	17.3	16.8	15.8	16.8
5d	16.2	15.8	15.6	17.8	17.6	16.5	16.5	17.3	15.9	15.9	18.1	17.9	16.8	16.8	17.9	16.8	16.8	17.6	16.8	16.8
6d	17.5	18.1	17.6	18.5	17.9	17.6	15.9	16.5	17.1	16.2	18.8	18.2	17.9	16.2	18.2	17.9	16.2	16.8	17.4	16.5
7d	16.5	17.2	17.6	16.2	17.7	17.2	16	18.7	17.2	18.7	16.5	18.1	17.5	16.3	18	17.5	16.3	18	17.5	19
8d	17.9	17.7	17.6	16.2	18.6	17.3	19.6	17.2	17.5	18.1	20.7	17.2	18.8	19.6	16	16.2	18.5	20.6	17	17.6
9d	20.4	17.9	18.1	17.8	19.7	15.9	16.7	18.2	15.6	18.4	20.7	18.8	17	18.5	16.3	16.5	16	18.1	17.6	18.6
10d	21.2	18.8	16.8	18.1	19	17.3	19	20.1	15	17.6	19	16.9	20.3	17.7	19.1	17.4	16.3	17.1	18.8	18.5
11d	17.8	16.2	18.8	18.4	17.7	21.5	17.1	17.7	19.8	17.9	18.3	19.5	19.4	19	17.7	18.1	15.9	15.8	18.7	18.4
12d	19	17.6	18.4	16.5	17.9	20.1	18.9	19.3	18.4	17.3	19.6	17.9	20.2	19.7	18.8	17.6	19.1	18.4	16.3	19.7
13d	18.2	18.9	18.4	19.4	17.2	18.9	21.5	16.4	17.5	18.5	19.8	18.6	18.5	17.6	17.7	17.8	16.8	17.9	16.9	20.3
14d	19.1	19.8	17.3	19.1	19.8	19.8	16.8	18	20.7	18.4	18.5	19.6	19.1	18	20.6	21.4	19.7	17	18.6	18.9
15d	19.6	20.7	20.1	20.1	16.2	18.5	21	18.4	17.5	17.9	20.3	20.9	20.7	19.2	16.7	19.4	18	18.6	18.6	18.7
16d	20.2	18.9	19.8	20.2	17.9	21.5	19	21.2	16.4	18.8	19.7	18.5	18.3	19.4	17	19.7	20.5	18.5	20.2	18.2
17d	21.2	19.6	19.6	19.2	18.5	19.8	21.4	21.3	19.5	21.8	20.4	21.2	19	17.9	20.4	18.8	20.7	18.4	18.8	20.6
18d	23.1	23.1	20.4	19.5	20.9	22.1	17.8	19.6	20.1	19.4	19.8	21.1	21.5	20.5	18.7	19.2	19.3	20.4	17.7	19.2
Fig.6c
Tumor size (mm3)
	rAAV-DM-NT+FeNP			rAAV-DM-FL+FeNP
Time(day)	Mean	SD	N	Mean	SD	N
0d	0	0	10	0	0	10
1d	0	0	10	0	0	10
2d	0	0	10	0	0	10
3d	10.4	4.46468	10	10.95	4.95227	10
4d	19.45	6.926	10	20.05	5.12862	10
5d	25.6	8.61136	10	27.1125	4.87925	10
6d	51.5	10.8244	10	50.7	11.3925	10
7d	89.65	20.6183	10	90.85	19.8313	10
8d	168.85	40.5175	10	162.6	32.8124	10
9d	322.4	128.889	10	153.9	28.8375	10
10d	456	243.986	10	140.5	34.322	10
11d	536.25	198.046	10	129.5	26.6124	10
12d	666.4	234.493	10	102.2	29.8591	10
13d	817.5	193.073	10	93.5	21.3919	10
14d	935.05	232.55	10	88.5	23.0483	10
15d	1065.5	201.893	10	80.9	20.1505	10
16d	1307.05	264.052	10	75.6	20.3085	10
17d	1658.25	320.85	10	70.05	15.5554	10
18d	2195.95	299.79	10	60.7	17.615	10
Fig.6e
Tumor weight (g)
rAAV-DM-NT+FeNP	rAAV-DM-FL+FeNP
3.0291	0.0781
2.589	0.0524
2.4642	0.0644
1.8532	0.0898
2.1996	0.0771
2.042	0.083
2.2999	0.0532
2.1183	0.0262
2.0464	0.0412
1.9972	0.0597
Fig.6g
Spleen weight (g)
rAAV-DM-NT+FeNP	rAAV-DM-FL+FeNP
0.1937	0.0789
0.1856	0.1012
0.157	0.0974
0.1553	0.0958
0.1864	0.0811
0.124	0.0902
0.1678	0.0818
0.1738	0.0744
0.1864	0.0658
0.1546	0.0691
Fig.6i
Body weght(g)
Time(day)	rAAV-DM-NT+FeNP										rAAV-DM-FL+FeNP
0d	17.8	16.5	15.2	16.1	17.6	16	17	15.9	15.8	15.3	16.6	16.1	15.3	15.7	17.6	16.3	18.1	17.6	15.7	17.2
1d	15.9	17	18.2	17.3	16.5	15.8	15.4	15.4	15.9	15	16.7	16.1	15.9	17.9	18	16.5	17.1	17.9	17.3	16.3
2d	15	16.3	18	17.6	17.8	16.8	15.3	15.6	15.2	16.3	17.3	16.8	17.6	15.6	16.5	18	16.1	18.1	17.2	17.5
3d	15.4	17.6	16.2	18.6	16.7	15.6	16.6	17	15.5	18.5	16.2	16.1	18.1	16.9	16.9	15.6	15.5	17.6	17.6	17.6
4d	15.9	16.1	17.3	16.7	17.3	18	16.5	17.6	16	17.5	18.2	15.3	18.7	15.7	16.1	16.6	17.3	16.8	15.8	16.8
5d	16.5	17.5	17	18.5	16	17.3	17.2	16.8	15.5	15.8	16.5	16.1	15.9	18.2	18	16.8	16.8	17.6	16.2	16.2
6d	18.5	18.4	16.6	17	17.1	16.5	18.4	16.6	17.6	18.4	17.9	18.5	18	18.9	18.3	18	16.2	16.8	17.4	16.5
7d	16.4	18	17.5	17	17.5	18	17	16.9	18	17.9	16.8	17.5	18	16.5	18.1	17.5	16.3	19.1	17.5	19.1
8d	18.6	17	18.2	17.8	17.1	17.7	18.9	20.1	16.6	20	19.3	17	19	17.4	17.8	21.8	16.8	17.6	17.8	17.6
9d	18.6	16.7	19.3	20.5	17.6	17.7	19.1	19.9	17.7	16.2	17.8	18	16.8	18.6	17.5	17	17.6	18.5	16.8	16.7
10d	20.3	20.6	17.3	20.1	17.6	18.6	17.5	19.1	19.3	18.3	19.1	18.1	17.6	18.8	17.9	17.2	16.9	20	19.2	19.5
11d	18.4	17.1	20.1	17.9	19.4	21.3	20.6	18.6	16.2	19.9	18.6	19.3	16.7	19.9	20.1	18.7	19	17	18.2	16.8
12d	19.6	21.5	20.5	20	17	19.1	21	17.4	18.2	20.3	19.1	20.2	16.7	18.9	18.5	16.1	17.9	19	17.6	17.9
13d	21.4	20.2	19.3	19.8	21	17.9	19.4	17.3	18.9	18.6	19.3	19.8	17	18.8	19.3	18.3	18.8	17.8	17.6	21
14d	21	20.3	19.3	21	19.1	18.4	17.5	20	22.1	18.1	19.3	17.7	19.2	17.8	19.9	20.2	20.8	18.5	18.6	20
15d	21.2	19.9	20.3	17.7	19.2	21.3	19.9	22.4	21.1	19.8	20	17.8	19.6	20.7	17.6	18.9	18.8	18.5	19.4	20
16d	21.5	18.2	19.9	21	20.2	19.4	20.3	21.6	21.7	18.6	17.8	20.4	19.6	18.9	17.4	19.6	19.7	18.9	19.9	18.5
17d	19.2	20.9	20.9	17.2	18.8	21.2	22.4	19	22.1	20.1	19.5	21.2	18.2	20.3	17.8	20.2	20.2	20.4	18.8	19
18d	20.9	19.4	21.9	18.5	22.4	22.2	19.8	22.7	20.5	21.3	21.4	20	21	20	18.1	18.8	20.2	20.8	19	19.2
Fig.6j
Tumor size (mm3)
	rAAV-DM-NT+FeNP			rAAV-DM-FL+FeNP
Time(day)	Mean	SD	N	Mean	SD	N
0d	0	0	10	0	0	10
1d	0	0	10	0	0	10
2d	0	0	10	0	0	10
3d	10.5	3.87298	10	10.7	4.23084	10
4d	19.9	6.6366	10	20.35	6.64601	10
5d	27	8.63777	10	27.075	6.64167	10
6d	53.45	12.1047	10	52.6	13.1926	10
7d	92.05	21.0983	10	93.75	30.6361	10
8d	170.15	44.1758	10	166.05	23.2814	10
9d	341.6	78.165	10	143.1	34.6737	10
10d	470.15	102.883	10	140.2	29.4856	10
11d	641.3	123.654	10	122.35	32.4457	10
12d	792.35	183.002	10	93.05	24.1263	10
13d	1011.35	200.418	10	49.25	24.0627	10
14d	1241.85	198.09	10	14.85	12.5854	10
15d	1446.6	197.647	10	12.55	10.7068	10
16d	1608.69	236.888	8	8.4	8.83742	10
17d	1746	173.709	6	6.75	7.7361	10
18d	1874.46	117.185	3	2.35	5.02245	10
Fig.6k
Percent survival (%)
Day	rAAV-DM-NT+FeNP	rAAV-DM-FL+FeNP
16	1
16	1
17	1
17	1
18	1
18	1
18	1
19	1
19	1
19	1
33		1
63		1
65		1
66		1
68		1
69		1
73		1
250		0
250		0
250		0

## Sheet: Fig.7
Fig.7b
Body weght(g)
Time(day)	rAAV-DM-NT+FeNP									rAAV-DM-FL+FeNP
0d	19	20.2	22.4	18	18	19.5	18	19.5	20	19	19.8	20	21	18.8	19.8	18.5	19	19.5
1d	18.8	21.2	23.1	17.8	18.7	19.9	18.8	18.8	18.7	18.5	21.2	20.5	20.1	19.5	18.3	18.2	19.2	21
2d	20.8	21	19	19.5	20	20	21.5	19.8	19	19.8	20	20.5	20.9	18.9	18.5	17.9	19.5	22
3d	21.7	20.2	18	18.6	19.8	20.5	22	20	18.7	19.7	20.7	20	20.5	19.3	18	18.7	19.8	21
4d	22.8	19.9	18.1	18.8	20	20	21.5	19.3	17.4	19.9	20.8	19.2	20.8	18.7	17.6	20.3	20.3	20.2
5d	19.1	22.3	23.1	17.7	18.3	18.4	21.2	20.3	17.6	20.9	19.9	20.9	18.6	20.4	20.1	20.5	18.9	20.6
6d	19.8	19	21.6	17.9	19.7	18.9	19.8	18.8	20.7	18.5	21.3	19.5	19.3	20.1	20	20.3	18.9	21
7d	18.6	20.5	23.2	18.2	18.8	19.3	18.2	18.5	18.8	18.8	22.2	22.6	18.3	17.8	18.2	21.7	20.5	17.8
8d	18.8	20.8	23.5	18.4	19	19.5	18.4	18.7	19	19	22.5	22.9	18.5	18	18.4	22	20.8	18
9d	18.9	21.4	24.3	17.9	18.8	19	18.9	18.9	18.8	19.3	22.6	23.4	17.9	18.5	18.6	21.5	20.6	17.8
10d	19.7	19.5	21.6	18.8	18.5	20.4	20.4	19.7	19.2	21.2	19	19.8	20.4	18.6	19	18.4	23.6	19.7
11d	20.3	20.2	20.8	18.6	20.8	19.8	20.2	17.9	19.5	23.7	20.1	21.6	19.8	17.5	19.1	20.1	18.9	20.5
12d	20.8	21.6	19.7	19.5	20.3	20.3	20.6	19.1	21.2	20.4	22.5	24.5	17.6	20	19.8	19.2	20	19
13d	21.2	20.2	21.2	19.8	20.7	20.4	20.8	20.2	20.9	20.2	23.1	20.2	21.4	19.4	17.9	19.4	20.9	20.2
14d	20	20.6	20.3	21	20.7	20	21.8	18.7	21.3	20.1	22.3	21.6	20.5	18.9	19.7	19.5	21.6	21.3
15d	19.4	21.2	20	21.5	20.4	20.9	19.9	19.5	21.7	20.5	21.7	19.8	22.2	19.5	21.7	21.1	21.9	21.1
16d	21.7	21.1	19.4	21.1	19.9	19.8	20.6	20.6	21.5	20.1	22.3	22.6	22.5	18.9	19.7	19.5	22.6	21.3
17d	21.2	22	21.3	20.7	20.2	19.5	20.5	20.6	21.3	20.2	20.9	20.5	20.2	22.8	22.1	22.2	19.1	21.8
18d	20.3	20.9	20.5	20.3	21.7	20.8	21.1	20.2	20.2	22.7	21.6	23.3	20.3	19.3	21.3	20.7	20.9	22.5
19d	17.9	19.5	22	21.7	20.9	21.6	20.6	19.6	22.3	22.1	22.5	20.9	20.3	23.7	20.9	20.6	20.6	21.9
20d	20	20.3	19.2	21.3	22	21.7	21.6	22.3	17.9	20.5	21.5	22.8	22.2	22.2	20.7	20.3	20.4	22.2
21d	19	23.6	21.9	21.6	18.8	18.4	21.1	21.8	18	22.5	21	22.7	23.2	21.3	20.3	22.6	20.5	20.6
Fig.7c
Lung weight (g)
rAAV-DM-NT+FeNP	rAAV-DM-FL+FeNP
0.5628	0.2315
0.4291	0.2632
0.3677	0.3214
0.3513	0.2013
0.2833	0.1988
0.3489	0.2311
0.3221	0.2522
0.4012	0.2612
0.3856	0.2544
Fig.7f
No. of lung metastatic foci
rAAV-DM-NT+FeNP	rAAV-DM-FL+FeNP
146	4
96	5
156	7
192	3
172	9
104	20
108	16
314	10
106	2
Fig.7g
Tyrp1 mRNA expression (2-ΔCt)
rAAV-DM-NT+FeNP	rAAV-DM-FL+FeNP
1209.08	129.464
1107	84.491
1026.52	60.251
1122.44	103.023
851.484	50.451
957.635	108.768
779.839	78.041
819.895	141.723
772.884	23.121
Fig.7h
Tumor area/lung area (%)
rAAV-DM-NT+FeNP	rAAV-DM-FL+FeNP
5.90363	1.37193
38.3289	1.51219
15.0393	1.50519
16.8178	0.57518
12.3268	1.64872
24.3636	2.36423
26.3628	1.60948
24.9455	2.11882
36.3736	2.28916
Fig.7j
Body weght(g)
Time(day)	rAAV-DM-NT+FeNP										rAAV-DM-FL+FeNP
0d	19.8	20	21.5	20.5	19.6	17.8	19.5	19.3	18.4	18.9	19.5	18.5	20.1	19.7	20.9	18.7	19	19.4	21.4	18.7
1d	20.5	20.3	21	19.8	18.6	18.9	18.3	19.5	17.8	18	18.6	21	20.8	18.8	18.7	19.2	20.2	17.9	20	18
2d	18.9	19.5	19.6	20.8	20	18.6	18.7	19.5	19.6	17.9	19.6	20.4	21.5	18.5	21	19.5	18.4	18	19.6	21
3d	19.2	19.8	18	21.6	20.6	21.8	22	18.6	17.8	16.9	18.6	19.5	18.8	21	20.9	19	18.2	19.4	21	20.5
4d	18.5	19.5	19.6	21.5	20.6	17.9	18.1	19.8	19.6	18.7	19.8	20.5	18.6	20	21	18.7	18.6	19.5	22	20
5d	17.9	18.6	17.8	18.9	19.2	20.9	21.5	22	18.5	19.4	19.5	19.4	19.7	20.8	19.7	21	20.5	19.8	19.5	20.8
6d	18.5	21.3	19.8	20	18.6	19.7	22.4	17.9	18.7	19.6	18.9	19	21.8	20.8	19.8	20	19.8	20	21.5	20
7d	19.5	20.3	18.5	21.5	18.6	19.2	17.9	21.6	18.6	19.4	18.5	19.8	21.5	21	20.6	18.5	19.2	19.6	21.7	18
8d	19.2	21	18.9	20.4	20	19.9	19.5	21.2	19.7	20.5	20.9	20.7	21.2	18.9	19.7	18.5	19.3	19.8	21.8	20
9d	19.9	21.4	18.6	20	20.1	21.5	19.2	21.8	20.3	20.1	19.9	20.3	20.5	18.9	20.9	21	18.2	18.9	21	22.5
10d	20.1	20.7	18.8	20.3	19.3	21.8	19.4	22.1	20.6	20.4	19.8	18.7	18.6	21.2	20.8	21	20.4	18.5	18.7	18.8
11d	19.9	21.2	21.1	20.2	22.9	22.9	21.4	20.9	20.8	21.3	19.9	21.2	19.3	19.4	21.8	20.4	21.8	19.1	19.5	21.6
12d	22.7	19.8	21.5	20.6	20.6	22.6	20.9	21.4	21.5	20	19.3	21.5	20	20	18.9	20.8	22	22.2	21.4	19.3
13d	22.3	20.4	21.2	20.7	20.4	23	20.4	19	22	19.9	20.2	23.1	20.2	21.4	19.4	17.9	22	20.9	20.2	22.3
14d	21.5	21.3	21.3	23.4	20.8	19	23	22.1	20.2	21.7	20.3	19.6	21.2	21.4	21.8	20.4	21	20.6	22.4	23.2
15d	20.9	20.1	22.1	22.5	22.9	20.1	18.4	23.1	21	21.6	20.6	21.9	21.6	20.6	22.1	22.3	20.6	19.7	20.1	21.8
16d	20.7	21.4	22.7	18.5	19.6	21.7	20.7	21.2	19.7	22.7	20.9	20	20.4	22	19.2	19.9	21.6	22.1	20.9	20.6
17d	20.1	21.8	20.2	23	21.3	17.8	20.6	23.1	19.7	22	22.8	20.8	20.5	22.3	20.6	22.5	22	21	19.8	20.8
18d	22.2	22	20.2	18.9	18	23.5	21.9	22.6	20.2	20.6	20.6	20.6	22.7	21.2	21	21.3	20.9	22.9	23.4	22.3
19d	17.5	17.4	22	22.9	20.9	21.5	20.6	17.6	23.3	22	23.1	22.5	21.9	21.3	23.7	20.9	20.6	20.5	21.9	20.8
20d	20.2	20.4	19.2	22.3	22	21.7	21.6	19.3			21.8	21.7	21.4	21.8	23.2	22.7	20.7	22.3	21.8	21.7
21d	18.8	18.4	21.5	22	21.9	22.3	20				22	22.6	23.5	22.8	22.3	22	21.8	20.5	20.9	21.4
Fig.7k
Percent survival (%)
Day	rAAV-DM-NT+FeNP	rAAV-DM-FL+FeNP
19	1
19	1
20	1
21	1
21	1
23	1
25	1
25	1
25	1
26	1
40		1
51		1
60		1
65		1
66		1
70		1
78		1
91		1
91		1
250		0

## Sheet: Supplementary Fig. 1
Supplementary Fig. 1a
DMSA@Fe3O4-0d			DMSA@Fe3O4-0d			DMSA@Fe3O4-90d			DMSA@Fe3O4-90d
Size（r.nm）	Number（%）		Zeta Potential(mV)	Total Counts		Size（r.nm）	Number（%）		Zeta Potential(mV)	Total Counts
0.2	0		-147	0		0.2	0		-147	0
0.2316	0		-143	0		0.2316	0		-144	0
0.2682	0		-140	0		0.2682	0		-141	0
0.3106	0		-140	0		0.3106	0		-138	0
0.3597	0		-137	0		0.3597	0		-135	0
0.4166	0		-134	0		0.4166	0		-132	0
0.4825	0		-131	0		0.4825	0		-129	0
0.5587	0		-128	0		0.5587	0		-126	0
0.647	0		-125	0		0.647	0		-123	0
0.7493	0		-122	0		0.7493	0		-120	0
0.8678	0		-119	0		0.8678	0		-117	0
1.005	0		-117	0		1.005	0		-115	0
1.164	0		-114	0		1.164	0		-112	0
1.348	0		-111	0		1.348	0		-109	0
1.561	0		-108	0		1.561	0		-106	0
1.808	0		-105	0		1.808	0		-103	0
2.093	0		-102	0		2.093	0		-99.8	0
2.424	0		-98.6	0		2.424	0		-96.8	0
2.807	0		-95.6	0		2.807	0		-93.9	0
3.251	0		-92.7	0		3.251	0		-90.9	0
3.765	0		-89.7	0		3.765	0		-88	0
4.36	0		-86.7	0		4.36	0		-85.1	0
5.05	0		-83.7	0		5.05	0		-82.1	0
5.848	0		-80.7	0		5.848	0		-79.2	0
6.772	3.7		-77.7	0		6.772	6.9		-76.2	0
7.843	16.4		-74.8	0		7.843	22.1		-73.3	0
9.083	28.6		-71.8	0		9.083	29.1		-70.3	0
10.52	26.7		-68.8	0		10.52	22.3		-67.4	0
12.18	15.6		-65.8	0		12.18	12.2		-64.4	0
14.11	6.5		-62.8	0		14.11	5.2		-61.5	0
16.34	2		-59.9	0		16.34	1.8		-58.5	0
18.92	0.4		-56.9	0		18.92	0.5		-55.6	0
21.91	0		-53.9	0		21.91	0.1		-52.6	0
25.37	0		-50.9	0		25.37	0		-49.7	0
29.39	0		-47.9	0		29.39	0		-46.7	0
34.03	0		-44.9	0		34.03	0		-43.8	0
39.41	0		-42	1220		39.41	0		-40.8	39.6
45.64	0		-39	3120		45.64	0		-37.9	39.7
52.85	0		-36	5980		52.85	0		-34.9	89.2
61.21	0		-33	7140		61.21	0		-32	425
70.89	0		-30	10300		70.89	0		-29.1	1660
82.09	0		-27.1	14100		82.09	0		-26.1	3470
95.07	0		-24.1	33600		95.07	0		-23.2	3780
110.1	0		-21.1	82400		110.1	0		-20.2	2900
127.5	0		-18.1	134000		127.5	0		-17.3	1880
147.7	0		-15.1	122000		147.7	0		-14.3	1280
171	0		-12.1	72900		171	0		-11.4	762
198	0		-9.16	26700		198	0		-8.42	485
229.3	0		-6.18	5500		229.3	0		-5.47	288
265.6	0		-3.19	0		265.6	0		-2.53	23
307.6	0		-0.213	0		307.6	0		0.421	0
356.2	0		2.77	0		356.2	0		3.37	0
412.5	0		5.75	0		412.5	0		6.32	0
477.7	0		8.73	0		477.7	0		9.26	0
553.2	0		11.7	0		553.2	0		12.2	0
640.7	0		14.7	0		640.7	0		15.2	0
741.9	0		17.7	0		741.9	0		18.1	0
859.2	0		20.7	0		859.2	0		21.1	0
995.1	0		23.6	0		995.1	0		24	0
1152	0		26.6	0		1152	0		26.9	0
1335	0		29.6	0		1335	0		29.9	0
1545	0		32.6	0		1545	0		32.8	0
1790	0		35.6	0		1790	0		35.8	0
2073	0		38.6	0		2073	0		38.7	0
2400	0		41.5	0		2400	0		41.7	0
2780	0		44.5	0		2780	0		44.6	0
3219	0		47.5	0		3219	0		47.6	0
3728	0		50.5	0		3728	0		50.5	0
4317	0		53.5	0		4317	0		53.5	0
5000	0		56.4	0		5000	0		56.4	0
			59.4	0					59.4	0
			62.4	0					62.3	0
			65.4	0					65.3	0
			68.4	0					68.2	0
			71.4	0					71.2	0
			74.3	0					74.1	0
			77.3	0					77.1	0
			80.3	0					80	0
			83.3	0					82.9	0
			86.3	0					85.9	0
			89.2	0					88.8	0
			92.2	0					91.8	0
			95.2	0					94.7	0
			98.2	0					97.7	0
			101	0					101	0
			104	0					104	0
			107	0					107	0
			110	0					109	0
			113	0					112	0
			116	0					115	0
			119	0					118	0
			122	0					121	0
			125	0					124	0
			128	0					127	0
			131	0					130	0
			134	0					133	0
			137	0					136	0
			140	0					139	0
			143	0					142	0
			146	0					145	0
PEI@Fe3O4-0d			PEI@Fe3O4-0d			PEI@Fe3O4-90d			PEI@Fe3O4-90d
Size（r.nm）	Number（%）		Zeta Potential(mV)	Total Counts		Size（r.nm）	Number（%）		Zeta Potential(mV)	Total Counts
0.2	0		-148	0		0.2	0		-145	0
0.2316	0		-145	0		0.2316	0		-143	0
0.2682	0		-142	0		0.2682	0		-140	0
0.3106	0		-139	0		0.3106	0		-137	0
0.3597	0		-136	0		0.3597	0		-134	0
0.4166	0		-133	0		0.4166	0		-131	0
0.4825	0		-130	0		0.4825	0		-128	0
0.5587	0		-127	0		0.5587	0		-125	0
0.647	0		-124	0		0.647	0		-122	0
0.7493	0		-121	0		0.7493	0		-119	0
0.8678	0		-118	0		0.8678	0		-116	0
1.005	0		-115	0		1.005	0		-113	0
1.164	0		-112	0		1.164	0		-110	0
1.348	0		-109	0		1.348	0		-107	0
1.561	0		-106	0		1.561	0		-104	0
1.808	0		-103	0		1.808	0		-101	0
2.093	0		-101	0		2.093	0		-98.3	0
2.424	0		-97.6	0		2.424	0		-95.4	0
2.807	0		-94.6	0		2.807	0		-92.4	0
3.251	0		-91.7	0		3.251	0		-89.5	0
3.765	0		-88.7	0		3.765	0		-86.5	0
4.36	0		-85.8	0		4.36	0		-83.6	0
5.05	0		-82.8	0		5.05	0		-80.6	0
5.848	0		-79.9	0		5.848	0		-77.7	0
6.772	0		-76.9	0		6.772	0		-74.7	0
7.843	0		-74	0		7.843	0		-71.8	0
9.083	0		-71.1	0		9.083	0		-68.8	0
10.52	0		-68.1	0		10.52	0		-65.9	0
12.18	2.4		-65.2	0		12.18	0		-62.9	0
14.11	11.8		-62.2	0		14.11	2.7		-60	0
16.34	23		-59.3	0		16.34	13		-57.1	0
18.92	24.9		-56.3	0		18.92	20.8		-54.1	0
21.91	18.1		-53.4	0		21.91	27.7		-51.2	0
25.37	10.5		-50.4	0		25.37	17.6		-48.2	0
29.39	5.2		-47.5	0		29.39	9.4		-45.3	0
34.03	2.4		-44.5	0		34.03	4.2		-42.3	0
39.41	1		-41.6	0		39.41	1.7		-39.4	0
45.64	0.4		-38.6	0		45.64	0.6		-36.4	0
52.85	0.2		-35.7	0		52.85	0.2		-33.5	0
61.21	0.1		-32.7	0		61.21	0.1		-30.5	0
70.89	0		-29.8	0		70.89	0		-27.6	0
82.09	0		-26.8	0		82.09	0		-24.6	0
95.07	0		-23.9	0		95.07	0		-21.7	0
110.1	0		-20.9	0		110.1	0		-18.7	0
127.5	0		-18	0		127.5	0		-15.8	0
147.7	0		-15.1	0		147.7	0		-12.8	0
171	0		-12.1	0		171	0		-9.9	0
198	0		-9.16	0		198	0		-6.95	0
229.3	0		-6.21	0		229.3	0		-4	0
265.6	0		-3.26	0		265.6	0		-1.05	0
307.6	0		-0.316	0		307.6	0		1.89	0
356.2	0		2.63	0		356.2	0		4.84	0
412.5	0		5.58	291		412.5	0		7.79	0
477.7	0		8.54	3100		477.7	0		10.8	12000
553.2	0		11.6	25600		553.2	0		13.9	36400
640.7	0		14.7	77500		640.7	0		17	55100
741.9	0		17.7	63700		741.9	0		19.9	51200
859.2	0		20.5	37900		859.2	0		22.7	27100
995.1	0		23.3	8200		995.1	0		25.5	10900
1152	0		26.2	2600		1152	0		28.4	4520
1335	0		29.2	308		1335	0		31.4	2220
1545	0		32.1	311		1545	0		34.3	1830
1790	0		35.1	313		1790	0		37.3	1450
2073	0		38	315		2073	0		40.2	682
2400	0		40.9	317		2400	0		43.2	0
2780	0		43.9	0		2780	0		46.1	0
3219	0		46.8	0		3219	0		49.1	0
3728	0		49.8	0		3728	0		52	0
4317	0		52.7	0		4317	0		54.9	0
5000	0		55.7	0		5000	0		57.9	0
			58.6	0					60.8	0
			61.6	0					63.8	0
			64.5	0					66.7	0
			67.5	0					69.7	0
			70.4	0					72.6	0
			73.4	0					75.6	0
			76.3	0					78.5	0
			79.3	0					81.5	0
			82.2	0					84.4	0
			85.2	0					87.4	0
			88.1	0					90.3	0
			91.1	0					93.3	0
			94	0					96.2	0
			96.9	0					99.2	0
			99.9	0					102	0
			103	0					105	0
			106	0					108	0
			109	0					111	0
			112	0					114	0
			115	0					117	0
			118	0					120	0
			121	0					123	0
			123	0					126	0
			126	0					129	0
			129	0					132	0
			132	0					135	0
			135	0					137	0
			138	0					140	0
			141	0					143	0
			144	0					146	0
			147	0					147	0
Supplementary Fig. 1b
KG-1a
Time(day)	0μg/mL			30μg/mL			50μg/mL			100μg/mL			150μg/mL			200μg/mL			250μg/mL
0	0.412	0.215	0.311	0.198	0.398	0.298	0.312	0.466	0.207	0.254	0.334	0.294	0.206	0.406	0.363	0.201	0.403	0.304	0.307	0.415	0.247
1	0.824	0.413	0.626	0.295	0.893	0.592	0.961	0.367	0.663	0.504	0.704	0.604	0.293	0.892	0.593	0.404	0.804	0.602	0.421	0.595	0.493
2	1.108	0.592	0.894	1.089	0.682	0.882	0.575	1.187	0.875	0.95	0.753	0.803	0.889	0.687	0.786	0.945	0.577	0.768	0.711	0.719	0.625
3	1.099	1.296	0.809	0.594	1.399	1.014	1.119	0.747	0.947	0.822	1.094	0.923	0.654	1.085	0.854	0.602	1.08	0.866	0.768	0.754	0.682
4	1.971	1.573	1.773	2.077	1.879	1.379	1.397	1.796	1.603	1.411	1.615	1.667	0.725	1.089	0.925	0.587	1.076	0.887	0.797	0.733	0.693
5	2.901	2.305	2.401	2.177	2.432	2.071	2.209	1.805	2.095	1.984	2.188	1.684	0.787	1.165	0.973	0.621	1.093	0.924	0.532	0.734	0.841
HL60
Time(day)	0μg/mL			30μg/mL			50μg/mL			100μg/mL			150μg/mL			200μg/mL			250μg/mL
0	0.216	0.359	0.369	0.233	0.408	0.316	0.415	0.219	0.326	0.306	0.467	0.265	0.405	0.203	0.355	0.205	0.359	0.413	0.208	0.404	0.317
1	0.68	0.587	0.487	0.374	0.532	0.469	0.686	0.385	0.356	0.683	0.288	0.488	0.692	0.302	0.39	0.703	0.308	0.537	0.707	0.365	0.567
2	0.937	0.566	0.837	0.839	0.437	0.636	0.813	0.435	0.601	0.528	0.723	0.623	0.784	0.386	0.586	0.792	0.373	0.575	0.733	0.303	0.531
3	0.758	1.253	0.958	0.851	1.289	0.936	0.723	1.394	0.924	0.725	1.207	0.918	0.955	0.553	0.754	1.074	0.533	0.604	1.016	0.616	0.517
4	1.665	1.243	1.461	1.523	1.125	1.42	1.504	1.266	1.004	1.412	1.225	1.023	0.826	1.092	0.726	0.996	0.691	0.896	0.607	0.982	0.806
5	2.367	2.795	1.953	2.601	1.903	1.914	1.994	1.895	1.693	2.283	1.407	1.633	0.685	0.981	1.128	1.142	0.604	0.842	0.457	0.909	0.857
WEHI-3
Time (day)	0 μg/mL			30 μg/mL			50 μg/mL			100 μg/mL			150 μg/mL			200 μg/mL			250 μg/mL
0	0.316	0.712	0.514	0.671	0.399	0.392	0.357	0.412	0.476	0.565	0.463	0.506	0.545	0.364	0.457	0.547	0.344	0.443	0.542	0.349	0.404
1	0.886	0.481	0.68	0.785	0.598	0.699	0.858	0.591	0.604	0.432	0.864	0.605	0.486	0.865	0.65	0.865	0.468	0.658	0.866	0.565	0.554
2	0.717	1.191	0.917	0.683	1.088	0.883	1.091	0.813	0.925	0.989	0.791	0.895	0.983	0.788	0.883	0.675	0.973	0.987	0.952	0.785	0.856
3	1.487	1.083	1.284	1.008	1.307	1.366	1.432	1.021	1.232	1.214	1.014	1.022	1.242	0.904	1.042	1.383	0.808	1.084	1.207	0.815	1.061
4	1.617	2.081	1.818	1.562	1.963	1.764	1.516	1.917	1.711	1.576	0.992	1.277	1.178	1.068	1.086	1.166	0.706	1.067	1.101	0.793	1.013
5	2.453	2.025	2.254	2.249	1.814	2.043	2.358	2.058	2.094	1.645	1.224	1.247	1.089	1.018	1.189	1.173	0.887	0.784	0.665	1.096	0.765
HepG2
Time (day)	0μg/mL			30μg/mL			50μg/mL			100μg/mL			150μg/mL			200μg/mL			250μg/mL
0	0.383	0.423	0.405	0.416	0.402	0.442	0.316	0.395	0.377	0.316	0.422	0.394	0.301	0.365	0.32	0.413	0.381	0.425	0.352	0.323	0.404
1	0.879	0.832	0.862	0.817	0.672	0.738	0.754	0.865	0.784	0.733	0.751	0.861	0.768	0.628	0.754	0.68	0.613	0.617	0.501	0.676	0.654
2	0.922	1.078	0.906	0.716	0.903	0.858	0.897	0.805	0.855	0.804	0.847	0.831	0.923	0.948	0.955	0.982	0.814	0.838	0.678	0.736	0.774
3	1.281	1.072	1.299	1.292	1.284	1.107	1.046	1.262	1.266	1.085	1.193	1.214	1.097	0.939	1.011	0.97	0.976	0.949	0.946	0.852	0.812
4	1.786	1.614	1.502	1.465	1.673	1.594	1.491	1.564	1.532	1.273	1.316	1.243	0.85	0.853	0.843	0.782	0.802	0.82	0.554	0.779	0.701
5	2.332	2.755	2.481	2.403	2.505	2.301	2.417	2.346	2.059	1.851	1.845	1.805	0.788	0.765	0.781	0.571	0.564	0.573	0.273	0.386	0.384
HL7702
Time (day)	0μg/mL			30μg/mL			50μg/mL			100μg/mL			150μg/mL			200μg/mL			250μg/mL
0	0.204	0.291	0.202	0.284	0.413	0.258	0.208	0.261	0.269	0.212	0.249	0.278	0.231	0.216	0.228	0.283	0.296	0.245	0.235	0.287	0.269
1	0.456	0.513	0.492	0.441	0.481	0.463	0.425	0.415	0.487	0.442	0.412	0.507	0.422	0.445	0.496	0.462	0.417	0.421	0.383	0.372	0.362
2	0.943	0.739	0.874	0.891	0.724	0.813	0.716	0.705	0.738	0.761	0.858	0.722	0.716	0.742	0.797	0.701	0.713	0.754	0.749	0.655	0.727
3	1.358	1.249	1.145	1.218	1.087	1.121	1.264	1.124	1.201	1.021	1.106	0.991	0.909	0.858	0.866	0.821	0.804	0.793	0.716	0.735	0.789
4	1.842	1.785	1.876	1.772	1.696	1.688	1.767	1.592	1.686	1.282	1.239	1.305	0.815	0.946	0.917	0.918	0.621	0.694	0.473	0.553	0.416
5	2.447	2.504	2.418	2.276	2.177	2.483	2.399	2.193	2.211	1.187	1.207	1.175	0.75	0.715	0.794	0.663	0.615	0.672	0.466	0.372	0.353
MRC-5
Time (day)	0 μg/mL			30 μg/mL			50 μg/mL			100 μg/mL			150 μg/mL			200 μg/mL			250 μg/mL
0	0.285	0.202	0.213	0.282	0.238	0.222	0.218	0.217	0.221	0.251	0.235	0.213	0.219	0.214	0.252	0.235	0.202	0.221	0.226	0.253	0.223
1	0.425	0.503	0.405	0.468	0.395	0.438	0.328	0.369	0.441	0.416	0.349	0.366	0.411	0.393	0.454	0.407	0.371	0.347	0.357	0.414	0.391
2	0.783	0.891	0.695	0.843	0.734	0.714	0.729	0.815	0.651	0.734	0.723	0.742	0.625	0.601	0.598	0.694	0.617	0.527	0.635	0.617	0.614
3	1.203	1.035	1.272	0.996	1.094	1.145	1.091	1.192	0.998	0.963	0.776	0.856	0.826	0.809	0.814	0.734	0.805	0.679	0.742	0.679	0.611
4	1.815	1.802	1.679	1.604	1.716	1.721	1.408	1.438	1.651	1.154	0.948	1.046	0.834	0.846	0.808	0.757	0.634	0.792	0.579	0.685	0.563
5	2.648	2.564	2.705	2.618	2.576	2.369	2.425	2.559	2.258	1.197	0.947	0.851	0.605	0.626	0.619	0.651	0.602	0.629	0.449	0.479	0.522

## Sheet: Supplementary Fig. 28
Cell numbers
KG-1a
	Lipofectamine			FeNP			pDM-NT			pDM-NT+FeNP			pDM-F+FeNP			pDM-L+FeNP			pDM-FL			pDM-FL+FeNP			pDCUg-NT			pDCUg-NT+FeNP			pDCUg-F+FeNP			pDCUg-L+FeNP			pDCUg-FL			pDCUg-FL+FeNP
24h	516	542	550	543	555	558	563	545	555	509	540	510	322	380	338	390	380	402	540	553	520	266	274	245	540	519	510	516	532	494	352	349	344	377	360	348	552	540	520	233	273	248
48h	569	578	565	549	529	570	569	539	573	550	560	565	250	257	255	194	202	213	545	591	551	143	199	154	558	560	530	558	569	540	255	267	255	275	267	328	540	560	576	131	148	153
72h	691	667	631	674	616	630	684	625	621	647	674	640	155	151	160	172	137	144	616	681	656	75	104	80	660	671	684	648	661	685	204	260	203	155	185	175	674	683	666	94	98	103
HL60
	Lipofectamine			FeNP			pDM-NT			pDM-NT+FeNP			pDM-F+FeNP			pDM-L+FeNP			pDM-FL			pDM-FL+FeNP			pDCUg-NT			pDCUg-NT+FeNP			pDCUg-F+FeNP			pDCUg-L+FeNP			pDCUg-FL			pDCUg-FL+FeNP
24h	471	487	466	491	501	497	493	505	485	472	453	467	340	332	345	340	334	300	452	476	474	243	243	255	450	499	488	466	452	474	328	303	347	365	364	364	467	472	473	250	274	241
48h	549	597	571	578	574	599	579	549	563	558	580	571	294	278	278	248	243	243	576	543	555	158	139	109	558	560	530	545	579	550	265	255	280	220	287	266	555	569	580	140	180	148
72h	636	598	626	614	612	630	650	630	621	590	598	620	187	200	198	200	211	228	615	591	583	84	79	84	631	621	634	628	615	575	167	118	188	187	168	157	624	603	596	100	105	102
HepG2
	Lipofectamine			FeNP			pDM-NT			pDM-NT+FeNP			pDM-F+FeNP			pDM-L+FeNP			pDM-FL			pDM-FL+FeNP			pDCUg-NT			pDCUg-NT+FeNP			pDCUg-F+FeNP			pDCUg-L+FeNP			pDCUg-FL			pDCUg-FL+FeNP
24h	520	548	519	554	562	540	535	545	525	526	493	518	449	429	436	427	442	466	530	520	521	424	407	402	538	557	530	530	538	540	420	435	410	411	409	408	525	550	528	365	388	404
48h	641	610	630	612	643	606	642	633	614	608	597	619	408	396	393	303	345	335	605	615	625	151	198	206	635	623	630	625	619	593	347	336	324	323	320	321	623	641	615	140	221	208
72h	678	686	697	667	672	671	690	696	681	658	691	689	275	218	222	258	232	229	678	696	691	86	90	65	699	687	684	671	689	690	203	184	198	156	191	184	693	693	686	76	75	77
WEHI-3
	Lipofectamine			FeNP			pDM-NT			pDM-NT+FeNP			pDM-F+FeNP			pDM-L+FeNP			pDM-FL			pDM-FL+FeNP			pDCUg-NT			pDCUg-NT+FeNP			pDCUg-F+FeNP			pDCUg-L+FeNP			pDCUg-FL			pDCUg-FL+FeNP
24h	520	529	506	474	512	518	505	525	495	516	483	478	402	404	416	427	402	376	520	512	494	367	377	346	450	499	488	492	482	500	410	396	408	400	389	401	505	492	493	305	308	314
48h	564	570	559	584	573	556	558	599	564	556	577	519	334	335	355	308	308	343	544	535	525	226	198	208	558	560	530	519	529	533	326	319	303	294	268	273	553	551	545	190	209	198
72h	588	596	615	567	572	590	600	596	611	538	591	604	286	228	198	210	221	209	575	600	571	53	66	52	631	621	634	541	587	589	97	88	98	116	91	134	593	590	569	51	55	62
293T
	Lipofectamine			FeNP			pDM-NT			pDM-NT+FeNP			pDM-FL			pDM-FL+FeNP			pDCUg-NT			pDCUg-NT+FeNP			pDCUg-FL			pDCUg-FL+FeNP
24h	674	698	692	714	696	668	678	693	681	658	674	646	678	686	658	497	472	484	687	697	656	662	692	640	680	686	668	418	415	421
48h	736	674	721	749	715	734	737	727	699	724	685	733	698	741	713	264	285	253	724	746	683	719	720	673	713	730	698	283	278	272
72h	853	870	866	825	852	830	828	860	841	826	808	828	860	811	840	90	107	86	853	830	849	823	835	793	814	878	859	113	92	104
A549
	Lipofectamine			FeNP			pDM-NT			pDM-NT+FeNP			pDM-FL			pDM-FL+FeNP			pDCUg-NT			pDCUg-NT+FeNP			pDCUg-FL			pDCUg-FL+FeNP
24h	583	570	566	580	562	578	569	561	548	558	574	546	527	566	546	367	372	374	547	557	530	545	552	540	550	586	568	410	425	421
48h	599	624	612	571	578	587	567	577	589	604	585	573	578	581	563	226	265	233	584	626	593	569	579	573	583	570	588	212	222	231
72h	693	710	695	686	692	680	688	671	654	686	688	658	690	707	689	65	67	76	693	686	692	693	655	673	696	678	684	70	62	64
HT-29
	Lipofectamine			FeNP			pDM-NT			pDM-NT+FeNP			pDM-FL			pDM-FL+FeNP			pDCUg-NT			pDCUg-NT+FeNP			pDCUg-FL			pDCUg-FL+FeNP
24h	577	550	566	521	562	538	559	530	545	538	544	536	527	546	536	432	422	434	528	547	530	545	522	532	550	516	528	410	391	421
48h	654	674	681	683	697	687	685	672	692	644	635	603	671	648	664	231	235	233	654	665	663	599	660	604	672	680	660	300	237	231
72h	793	780	795	768	792	748	768	766	749	776	748	756	755	791	779	63	67	66	763	798	782	761	765	745	768	770	763	49	52	58
PANC-1
	Lipofectamine			FeNP			pDM-NT			pDM-NT+FeNP			pDM-FL			pDM-FL+FeNP			pDCUg-NT			pDCUg-NT+FeNP			pDCUg-FL			pDCUg-FL+FeNP
24h	527	517	486	527	510	498	505	514	492	498	486	487	486	487	469	332	322	334	478	479	509	468	499	476	496	485	484	373	341	408
48h	574	560	589	573	583	560	520	522	537	534	529	533	544	569	540	278	265	263	567	587	573	529	539	530	532	530	528	233	237	239
72h	643	665	655	648	632	638	638	626	629	626	638	629	645	621	629	44	47	46	633	638	632	621	615	640	638	650	663	45	49	48
SKOV3
	Lipofectamine			FeNP			pDM-NT			pDM-NT+FeNP			pDM-FL			pDM-FL+FeNP			pDCUg-NT			pDCUg-NT+FeNP			pDCUg-FL			pDCUg-FL+FeNP
24h	559	560	544	593	564	578	584	554	542	570	553	539	568	549	550	374	362	404	576	538	537	567	540	528	550	520	547	373	381	388
48h	651	650	629	643	613	610	648	612	637	604	639	623	614	639	650	235	245	243	627	647	633	619	649	620	612	620	628	230	237	238
72h	683	715	700	688	702	688	688	696	659	700	688	679	685	691	689	55	56	60	693	688	712	681	675	690	720	710	693	39	45	40
MDA-MB-453
	Lipofectamine			FeNP			pDM-NT			pDM-NT+FeNP			pDM-FL			pDM-FL+FeNP			pDCUg-NT			pDCUg-NT+FeNP			pDCUg-FL			pDCUg-FL+FeNP
24h	663	670	664	650	634	640	674	654	642	679	653	639	648	619	640	534	522	524	636	608	637	637	632	636	640	630	647	513	501	508
48h	751	752	729	726	750	730	749	722	717	714	749	723	744	769	720	411	445	430	719	729	730	727	767	743	732	740	728	437	437	438
72h	863	873	844	828	820	840	838	859	828	810	838	839	835	821	827	167	156	160	833	839	829	843	833	828	858	863	824	114	120	122
C-33A
	Lipofectamine			FeNP			pDM-NT			pDM-NT+FeNP			pDM-FL			pDM-FL+FeNP			pDCUg-NT			pDCUg-NT+FeNP			pDCUg-FL			pDCUg-FL+FeNP
24h	584	580	578	593	590	577	564	574	572	579	553	549	558	549	540	454	442	444	566	558	567	587	592	576	570	560	557	413	401	418
48h	651	672	649	683	663	710	640	642	637	634	629	623	644	639	620	355	345	330	649	656	640	637	637	643	632	620	628	337	337	338
72h	838	793	794	808	773	788	798	789	818	805	791	777	840	788	829	80	86	75	823	759	779	803	813	788	830	820	834	61	64	70
BGC823
	Lipofectamine			FeNP			pDM-NT			pDM-NT+FeNP			pDM-FL			pDM-FL+FeNP			pDCUg-NT			pDCUg-NT+FeNP			pDCUg-FL			pDCUg-FL+FeNP
24h	646	650	621	641	660	650	606	611	600	628	604	606	607	616	636	497	500	494	607	637	606	632	641	610	610	616	611	457	465	471
48h	714	735	749	711	698	697	700	737	699	704	695	714	726	701	713	376	387	403	724	748	718	715	709	693	713	699	709	393	413	424
72h	838	836	826	820	812	800	818	829	799	796	838	820	820	811	779	80	97	86	823	848	837	823	835	783	827	845	789	73	82	84
SGC7901
	Lipofectamine			FeNP			pDM-NT			pDM-NT+FeNP			pDM-FL			pDM-FL+FeNP			pDCUg-NT			pDCUg-NT+FeNP			pDCUg-FL			pDCUg-FL+FeNP
24h	545	526	544	523	534	540	514	504	522	499	513	520	516	509	510	324	322	334	536	548	517	517	500	518	510	500	577	358	361	348
48h	590	570	589	593	618	598	580	592	567	564	529	543	544	555	550	150	165	168	597	587	573	547	539	540	550	540	542	172	180	178
72h	753	746	756	698	752	725	718	696	729	717	698	710	735	711	702	35	40	45	733	712	722	721	715	712	707	716	720	44	45	50
MGC803
	Lipofectamine			FeNP			pDM-NT			pDM-NT+FeNP			pDM-FL			pDM-FL+FeNP			pDCUg-NT			pDCUg-NT+FeNP			pDCUg-FL			pDCUg-FL+FeNP
24h	555	540	515	560	555	578	514	534	542	512	533	509	540	511	508	377	342	354	556	500	507	517	510	528	520	536	527	385	360	368
48h	616	626	596	591	569	590	618	629	597	594	579	583	604	599	596	135	143	133	617	624	593	589	578	560	582	598	568	259	236	230
72h	718	695	676	698	689	675	688	696	653	690	698	620	685	681	688	51	57	61	739	702	692	691	675	680	688	690	673	79	75	80
KYSE450
	Lipofectamine			FeNP			pDM-NT			pDM-NT+FeNP			pDM-FL			pDM-FL+FeNP			pDCUg-NT			pDCUg-NT+FeNP			pDCUg-FL			pDCUg-FL+FeNP
24h	560	566	547	523	541	538	554	524	542	539	543	549	567	576	540	440	420	411	526	548	545	577	521	558	540	563	577	413	420	408
48h	624	630	610	603	610	607	600	602	627	614	629	603	604	599	600	257	238	249	629	649	613	600	623	588	623	620	598	263	237	230
72h	737	738	708	718	702	699	728	699	710	729	687	709	705	721	688	57	56	60	693	740	724	703	723	700	718	701	702	64	70	72
KYSE510
	Lipofectamine			FeNP			pDM-NT			pDM-NT+FeNP			pDM-FL			pDM-FL+FeNP			pDCUg-NT			pDCUg-NT+FeNP			pDCUg-FL			pDCUg-FL+FeNP
24h	650	644	612	630	658	650	610	644	606	592	602	609	610	591	608	394	405	398	636	642	597	607	590	598	599	602	617	472	470	476
48h	678	697	676	698	690	687	659	666	667	664	660	663	654	689	697	245	243	240	697	757	673	659	661	668	667	678	658	198	202	210
72h	854	876	847	858	825	838	868	865	854	803	855	810	815	842	838	41	58	66	843	852	823	851	815	821	864	860	878	44	45	50
B16F10
	Lipofectamine			FeNP			pDM-NT			pDM-NT+FeNP			pDM-FL			pDM-FL+FeNP			pDCUg-NT			pDCUg-NT+FeNP			pDCUg-FL			pDCUg-FL+FeNP
24h	396	420	389	388	396	410	374	373	377	372	382	380	399	384	370	114	121	115	376	380	367	367	377	378	369	395	380	105	104	106
48h	479	470	440	478	480	447	436	436	437	454	470	443	449	435	470	79	70	75	480	477	453	431	449	432	437	438	448	68	60	62
72h	569	578	522	513	535	510	538	508	524	523	528	510	518	572	528	31	28	26	523	512	513	541	545	531	524	520	518	30	26	30
Hepa1-6
	Lipofectamine			FeNP			pDM-NT			pDM-NT+FeNP			pDM-FL			pDM-FL+FeNP			pDCUg-NT			pDCUg-NT+FeNP			pDCUg-FL			pDCUg-FL+FeNP
24h	521	554	537	520	512	500	514	539	525	501	512	509	509	530	532	442	400	417	536	541	511	512	510	518	539	525	520	425	430	428
48h	597	619	590	619	609	596	589	570	594	593	580	582	588	580	590	348	350	355	599	595	587	587	586	590	583	594	581	338	340	342
72h	691	675	682	672	675	645	666	618	622	601	638	615	618	629	625	81	88	86	653	662	639	619	634	611	674	650	663	54	66	60
CT-26
	Lipofectamine			FeNP			pDM-NT			pDM-NT+FeNP			pDM-FL			pDM-FL+FeNP			pDCUg-NT			pDCUg-NT+FeNP			pDCUg-FL			pDCUg-FL+FeNP
24h	492	499	470	482	488	486	487	477	490	483	486	488	494	474	466	307	308	294	475	488	480	480	477	488	486	478	485	327	317	306
48h	526	537	548	515	520	528	537	529	519	538	524	512	530	516	518	216	212	226	538	526	518	517	528	539	527	537	520	218	206	208
72h	560	568	570	571	550	578	579	570	588	569	582	588	590	580	588	45	39	34	599	580	578	586	584	580	587	592	570	39	41	40

## Sheet: Supplementary Fig. 29
Cell numbers
HL7702	-TNFα
	Lipofectamine			FeNP			pDM-NT			pDM-NT+FeNP			pDM-FL			pDM-FL+FeNP			pDCUg-NT			pDCUg-NT+FeNP			pDCUg-FL			pDCUg-FL+FeNP
24h	456	455	460	442	458	436	455	447	440	433	466	448	444	454	446	437	447	456	455	438	440	455	447	439	446	438	454	447	430	440
48h	526	540	557	545	542	526	523	540	527	534	547	529	537	545	526	528	542	530	527	526	537	526	539	527	528	535	547	524	546	518
72h	610	590	619	600	596	600	597	587	613	588	612	619	616	590	590	613	619	600	629	610	609	595	614	610	609	602	616	611	617	599
HL7702	+TNFα
	Lipofectamine			FeNP			pDM-NT			pDM-NT+FeNP			pDM-FL			pDM-FL+FeNP			pDCUg-NT			pDCUg-NT+FeNP			pDCUg-FL			pDCUg-FL+FeNP
24h	437	458	448	444	439	450	435	420	460	440	429	457	430	427	456	270	300	290	459	437	430	446	435	446	439	446	457	330	328	320
48h	536	530	535	532	534	530	526	527	537	526	529	539	545	527	525	129	130	132	527	526	528	528	535	539	524	536	532	135	130	148
72h	608	593	598	607	598	610	600	603	608	610	615	620	614	597	592	40	46	50	616	620	615	614	606	620	625	604	610	52	55	58
MRC-5	-TNFα
	Lipofectamine			FeNP			pDM-NT			pDM-NT+FeNP			pDM-FL			pDM-FL+FeNP			pDCUg-NT			pDCUg-NT+FeNP			pDCUg-FL			pDCUg-FL+FeNP
24h	422	419	410	412	418	406	407	417	400	413	406	408	404	414	416	407	407	416	405	408	410	410	407	414	406	418	415	417	418	404
48h	496	497	478	485	480	478	477	490	487	474	484	478	487	476	466	488	482	466	468	486	487	472	489	467	465	475	487	488	466	478
72h	510	508	520	511	510	508	509	520	518	509	512	508	500	510	518	505	509	514	499	520	498	506	514	510	507	512	500	519	511	510
MRC-5	+TNFα
	Lipofectamine			FeNP			pDM-NT			pDM-NT+FeNP			pDM-FL			pDM-FL+FeNP			pDCUg-NT			pDCUg-NT+FeNP			pDCUg-FL			pDCUg-FL+FeNP
24h	417	418	408	414	407	400	415	408	410	400	419	407	420	407	416	139	150	145	419	417	410	406	410	416	418	426	417	175	180	170
48h	475	480	465	477	474	460	456	467	469	456	476	470	465	477	459	99	109	100	467	476	477	477	480	467	476	456	472	94	97	98
72h	500	509	520	519	520	518	510	503	506	520	509	513	504	517	512	30	36	29	508	513	506	517	518	519	520	523	518	32	40	39
HMEC-1	-TNFα
	Lipofectamine			FeNP			pDM-NT			pDM-NT+FeNP			pDM-FL			pDM-FL+FeNP			pDCUg-NT			pDCUg-NT+FeNP			pDCUg-FL			pDCUg-FL+FeNP
24h	468	459	476	492	488	466	467	477	480	473	466	478	444	464	476	467	477	476	455	478	470	480	477	470	466	478	475	477	468	474
48h	556	567	578	555	570	588	567	580	587	564	574	578	577	566	556	578	582	556	558	576	577	562	579	557	555	565	567	578	556	568
72h	610	598	620	611	610	608	609	620	590	609	612	608	600	610	618	605	609	614	599	620	598	606	614	610	607	612	600	619	611	590
HMEC-1	+TNFα
	Lipofectamine			FeNP			pDM-NT			pDM-NT+FeNP			pDM-FL			pDM-FL+FeNP			pDCUg-NT			pDCUg-NT+FeNP			pDCUg-FL			pDCUg-FL+FeNP
24h	467	478	468	454	477	490	465	468	480	470	479	460	460	477	476	212	230	220	469	467	470	466	480	456	468	476	457	203	210	220
48h	555	560	565	567	564	560	556	567	569	556	576	570	565	577	559	169	180	188	567	576	577	577	580	567	576	556	572	178	197	180
72h	600	609	590	599	620	618	610	603	606	620	599	603	604	617	612	48	68	59	608	613	606	617	598	619	590	623	598	82	70	69
L929	-TNFα
	Lipofectamine			FeNP			pDM-NT			pDM-NT+FeNP			pDM-FL			pDM-FL+FeNP			pDCUg-NT			pDCUg-NT+FeNP			pDCUg-FL			pDCUg-FL+FeNP
24h	510	518	520	515	509	514	517	509	503	520	517	500	530	500	510	518	516	514	518	520	509	509	521	504	503	514	518	505	509	519
48h	626	619	600	618	615	620	621	611	607	609	619	620	622	620	623	632	620	613	624	617	626	623	614	609	624	617	600	625	620	619
72h	710	719	698	727	717	709	723	715	714	720	718	709	725	702	716	709	712	729	704	718	700	725	719	712	723	718	717	718	721	709
L929	+TNFα
	Lipofectamine			FeNP			pDM-NT			pDM-NT+FeNP			pDM-FL			pDM-FL+FeNP			pDCUg-NT			pDCUg-NT+FeNP			pDCUg-FL			pDCUg-FL+FeNP
24h	513	511	503	529	516	501	528	513	504	520	516	517	507	521	513	368	365	379	521	519	509	523	518	515	521	509	517	353	369	356
48h	619	609	621	622	610	618	621	620	614	613	619	627	628	610	609	235	245	230	635	615	620	625	616	609	625	624	614	261	255	260
72h	709	715	709	705	715	719	718	709	715	707	720	699	719	698	709	39	45	48	718	729	698	709	717	700	698	727	718	69	59	58
NIH-3T3	-TNFα
	Lipofectamine			FeNP			pDM-NT			pDM-NT+FeNP			pDM-FL			pDM-FL+FeNP			pDCUg-NT			pDCUg-NT+FeNP			pDCUg-FL			pDCUg-FL+FeNP
24h	478	470	479	479	488	474	469	478	480	479	483	460	476	472	475	480	468	488	480	476	475	467	465	478	469	478	470	478	484	469
48h	568	580	579	570	578	589	569	578	582	578	579	587	580	587	567	567	588	578	576	578	575	580	587	581	584	576	587	589	576	570
72h	658	675	666	667	668	678	669	674	664	679	658	653	670	680	654	658	678	684	676	675	660	668	685	663	665	678	673	685	684	675
NIH-3T3	+TNFα
	Lipofectamine			FeNP			pDM-NT			pDM-NT+FeNP			pDM-FL			pDM-FL+FeNP			pDCUg-NT			pDCUg-NT+FeNP			pDCUg-FL			pDCUg-FL+FeNP
24h	479	489	458	476	481	463	473	482	470	478	476	470	465	470	478	368	359	378	470	463	476	480	456	474	476	483	480	345	340	355
48h	578	589	560	564	577	580	579	582	564	578	576	556	587	582	568	234	240	236	576	575	586	564	587	573	578	587	575	198	209	211
72h	672	674	680	675	687	683	685	668	654	678	672	680	686	670	681	46	48	54	678	688	667	660	676	674	673	685	669	15	23	25
GES-1	-TNFα
	Lipofectamine			FeNP			pDM-NT			pDM-NT+FeNP			pDM-FL			pDM-FL+FeNP			pDCUg-NT			pDCUg-NT+FeNP			pDCUg-FL			pDCUg-FL+FeNP
24h	424	415	420	422	428	426	427	417	430	423	416	428	424	414	436	427	427	416	415	428	430	420	437	420	426	418	425	427	418	434
48h	515	498	500	495	490	518	507	500	497	514	494	488	507	515	496	498	512	496	488	516	507	492	509	497	495	505	517	498	516	488
72h	615	598	590	591	614	588	589	600	598	599	612	588	580	590	618	595	599	594	599	620	598	606	614	590	607	612	600	599	591	610
GES-1	+TNFα
	Lipofectamine			FeNP			pDM-NT			pDM-NT+FeNP			pDM-FL			pDM-FL+FeNP			pDCUg-NT			pDCUg-NT+FeNP			pDCUg-FL			pDCUg-FL+FeNP
24h	427	418	438	424	417	430	425	430	410	420	419	407	430	407	426	291	315	288	429	417	420	426	415	426	419	426	427	332	320	310
48h	495	500	505	497	504	490	516	497	489	496	499	509	505	497	525	242	259	240	507	496	517	497	515	509	514	496	492	214	217	198
72h	600	609	590	599	620	588	610	603	606	620	589	603	604	597	612	60	56	59	618	613	586	597	598	609	590	613	598	43	50	59
MCF12A	-TNFα
	Lipofectamine			FeNP			pDM-NT			pDM-NT+FeNP			pDM-FL			pDM-FL+FeNP			pDCUg-NT			pDCUg-NT+FeNP			pDCUg-FL			pDCUg-FL+FeNP
24h	524	525	520	522	508	536	515	517	530	523	516	508	524	514	506	527	517	516	505	518	520	525	527	529	526	518	524	527	520	500
48h	575	598	600	595	590	598	607	610	587	604	594	588	607	615	596	598	612	600	588	596	607	592	609	597	595	605	617	598	616	588
72h	655	650	646	645	654	648	659	660	620	649	652	630	635	630	658	649	659	634	630	650	648	636	654	646	627	642	650	630	651	640
MCF12A	+TNFα
	Lipofectamine			FeNP			pDM-NT			pDM-NT+FeNP			pDM-FL			pDM-FL+FeNP			pDCUg-NT			pDCUg-NT+FeNP			pDCUg-FL			pDCUg-FL+FeNP
24h	527	528	518	524	529	530	535	520	510	520	529	507	530	527	526	326	335	348	529	517	510	506	515	526	519	526	527	322	320	310
48h	606	600	605	597	604	600	596	597	607	596	599	609	615	597	595	121	140	135	597	596	598	598	605	609	594	606	602	145	147	158
72h	640	659	637	649	640	628	650	653	656	650	659	653	654	637	632	48	56	50	648	633	656	647	638	639	640	643	638	46	55	60

[truncated: 18 more sheets: Supplementary Fig. 32, Supplementary Fig. 34, Supplementary Fig. 35, Supplementary Fig. 44, Supplementary Fig. 46, Supplementary Fig. 47, Supplementary Fig. 48, Supplementary Fig. 49, Supplementary Fig. 50, Supplementary Fig. 51, Supplementary Fig. 52, Supplementary Fig. 53, Supplementary Fig. 54, Supplementary Fig. 55, Supplementary Fig. 56, Supplementary Fig. 61, Supplementary Fig. 62, Supplementary Fig. 63]
